# Supplementary material for: Fusobacterium nucleatum Enhances Intestinal Adaptation of Vibrio cholerae via Interspecies Biofilm Formation
Source: Microorganisms. 2026 Jan 16;14(1):211. doi: 10.3390/microorganisms14010211 (PMC12843749; doi:10.3390/microorganisms14010211)
Supplement: Supplementary file 1 [file microorganisms-14-00211-s001.zip › Supplementary Table S1.xlsx]

## Sheet: Abundance
Species/Reads	SRR26886987	SRR26886988	SRR26886989	SRR26886990	SRR26886991	SRR26886992	SRR26886993	SRR26886996	SRR26886997	SRR26886998	SRR26886999	SRR26887000	SRR26887001	SRR26887003	SRR26887004	SRR26887005	SRR26887006	SRR26887007	SRR26887008	SRR26887009	SRR26887010	SRR26887013	SRR26887014	SRR26887015	SRR5056645	SRR5056646	SRR5056648	SRR5056649	SRR5056651	SRR5056653	SRR5056654	SRR5056655	SRR5056656	SRR5056658	SRR5056659	SRR5056662	SRR5056663	SRR5056664	SRR5056665	SRR5056666	SRR5056667	SRR5056668	SRR5056669	SRR5056670	SRR5056672	SRR5056673	SRR5056674	SRR5056678	SRR5056679
Fusobacterium_periodonticum_D	0	0	0	0	0	0	0	0	0	0	0	0	0	0	0	0	0	0	0	0	0	0	0	0	0	0	0	0	0	0	0	0	0	0	0	0	0	0	0	0	0	0	0	0	0	0	0	0	0
Fusobacterium_vincentii	0	0	0	0	0	0	0	0	0	0	0	0	0	0	0	0	0	0	0	0	0	0	0	0	0	0	0	0	0	0	0	0	0	0	0	0	0	0	0	0	0	0	0	0	0	0	0	0	0
Fusobacterium_mortiferum	0	0	0	0	0	0	0	0	0	0	0	0	0	0	0	0	0	0	0	0	0	0	0	0	0	0	0	0	0	0	0	0	0	0	0	0	0	0	0	0	0	0	0	0	0	0	0	0	0
Fusobacterium_sp900543175	0	0	0	0	0	0	0	0	0	0	0	0	0	0	0	0	0	0	0	0	0	0	0	0	0	0	0	0	0	0	0	0	0	0	0	0	0	0	0	0	0	0	0	0	0	0	0	0	0
Fusobacterium_varium_1	0	0	0	0	0	0	0	0	0	0	0	0	0	0	0	0	0	0	0	0	0	0	0	0	0	0	0	0	0	0	0	0	0	0	0	0	0	0	0	0	0	0	0	0	0	0	0	0	0
Fusobacterium_varium_2	0	0	0	0	0	0	0	0	0	0	0	0	0	0	0	0	0	0	0	0	0	0	0	0	0	0	0	0	0	0	0	0	0	0	0	0	0	0	0	0	0	0	0	0	0	0	0	0	0
Fusobacterium nucleatum subsp. Animalis CNGBCC 1850029	0	0	0	0	0	0	0	0	0	0	0	0	0	0	0	0	0	0	0	0	0	0	0	0	0	0	0	3.51644e-09	0	1.37587e-08	0	0	0	0	0	0	0	0	0	0	3.58444e-09	0	0	0	0	0	0	0	0
Fusobacterium	0	0	0	0	0	0	0	0	0	0	0	0	0	0	0	0	0	0	0	0	0	0	0	0	0	0	0	3.51644e-09	0	1.37587e-08	0	0	0	0	0	0	0	0	0	0	3.58444e-09	0	0	0	0	0	0	0	0
Total Reads	33557456	36721261	34541044	35103037	35886926	41856690	35216760	36734977	36844152	35431112	34027838	32927278	37134816	36862418	36082935	50723237	34291895	38363583	35324237	37559703	33195903	32333328	36726231	37296719	31156972	27903660	33932932	29376942	15362767	30586500	31754710	14417481	26027462	15297116	29292140	27397430	17121034	29991807	28965458	29776360	29528289	32611156	13833422	12509563	16236398	24938300	12598904	14947802	27009086
[truncated: 740 more columns]

## Sheet: Group
Sample	Group
SRR26886987	HC
SRR26886988	HC
SRR26886989	HC
SRR26886990	HC
SRR26886991	HC
SRR26886992	HC
SRR26886993	HC
SRR26886996	HC
SRR26886997	HC
SRR26886998	HC
SRR26886999	HC
SRR26887000	HC
SRR26887001	HC
SRR26887003	HC
SRR26887004	HC
SRR26887005	HC
SRR26887006	HC
SRR26887007	HC
SRR26887008	HC
SRR26887009	HC
SRR26887010	HC
SRR26887013	HC
SRR26887014	HC
SRR26887015	HC
SRR5056645	CA
SRR5056646	CA
SRR5056648	CA
SRR5056649	CA
SRR5056651	CA
SRR5056653	CA
SRR5056654	CA
SRR5056655	CA
SRR5056656	CA
SRR5056658	CA
SRR5056659	CA
SRR5056662	CA
SRR5056663	CA
SRR5056664	CA
SRR5056665	CA
SRR5056666	CA
SRR5056667	CA
SRR5056668	CA
SRR5056669	CA
SRR5056670	CA
SRR5056672	CA
SRR5056673	CA
SRR5056674	CA
SRR5056678	CA
SRR5056679	CA
SRR5056682	CA
SRR5056683	CA
SRR5056684	CA
SRR5056685	CA
SRR5056686	CA
SRR5056688	CA
SRR5056689	CA
SRR5056691	CA
SRR5056692	CA
SRR5056693	CA
SRR5056694	CA
SRR5056696	CA
SRR5056697	CA
SRR5056698	CA
SRR5056700	CA
SRR5056701	CA
SRR5056702	CA
SRR5056705	CA
SRR5056706	CA
SRR5056707	CA
SRR5056708	CA
SRR5056709	CA
SRR5056710	CA
SRR5056711	CA
SRR5056712	CA
SRR5056714	CA
SRR5056715	CA
SRR5056716	CA
SRR5056717	CA
SRR5056718	CA
SRR5056719	CA
SRR5056720	CA
SRR5056722	CA
SRR5056723	CA
SRR5056724	CA
SRR5056725	CA
SRR5056726	CA
SRR5056727	CA
SRR5056729	CA
SRR5056732	CA
SRR5056733	CA
SRR5056734	CA
SRR5056736	CA
SRR5056737	CA
SRR5056738	CA
SRR5056739	CA
SRR5056742	CA
SRR5056743	CA
SRR5056744	CA
SRR5056745	CA
SRR5056746	CA
SRR5056748	CA
SRR5056749	CA
SRR5056751	CA
SRR5056753	CA
SRR5056754	CA
SRR5056756	CA
SRR5056757	CA
SRR5056761	CA
SRR5056763	CA
SRR5056764	CA
SRR5056765	CA
SRR5056766	CA
SRR5056767	CA
SRR5056768	CA
SRR5056769	CA
SRR5056770	CA
SRR5056771	CA
SRR5056772	CA
SRR5056773	CA
SRR5056774	CA
SRR5056775	CA
SRR5056776	CA
SRR5056777	CA
SRR5056778	CA
SRR5056779	CA
SRR5056780	CA
SRR5056781	CA
SRR5056783	CA
SRR5056785	CA
SRR5056786	CA
SRR5056787	CA
SRR5056788	CA
SRR5056789	CA
SRR5056790	CA
SRR5056792	CA
SRR5056793	CA
SRR5056794	CA
SRR5056795	CA
SRR5056797	CA
SRR5056798	CA
SRR5056799	CA
SRR5056800	CA
SRR5056801	CA
SRR5056803	CA
SRR5056804	CA
SRR5056805	CA
SRR5056806	CA
SRR5056807	CA
SRR5056809	CA
SRR5056811	CA
SRR5056812	CA
SRR5056813	CA
SRR5056814	CA
SRR5056815	CA
SRR5056816	CA
SRR5056817	CA
SRR5056818	CA
SRR5056819	CA
SRR5056820	CA
SRR5056821	CA
SRR5056822	CA
SRR5056823	CA
SRR5056824	CA
SRR5056825	CA
SRR5056826	CA
SRR5056827	CA
SRR5056829	CA
SRR5056830	CA
SRR5056832	CA
SRR5056833	CA
SRR5056834	CA
SRR5056835	CA
SRR5056836	CA
SRR5056837	CA
SRR5056838	CA
SRR5056839	CA
SRR5056840	CA
SRR5056841	CA
SRR5056843	CA
SRR5056844	CA
SRR5056846	CA
SRR5056847	CA
SRR5056848	CA
SRR5056850	CA
SRR5056852	CA
SRR5056854	CA
SRR5056855	CA
SRR5056856	CA
SRR5056857	CA
SRR5056859	CA
SRR5056866	CA
SRR5056867	CA
SRR5056868	CA
SRR5056869	CA
SRR5056870	CA
SRR5056872	CA
SRR5056873	CA
SRR5056874	CA
SRR5056875	CA
SRR5056878	CA
SRR5056879	CA
SRR5056880	CA
SRR5056881	CA
SRR5056883	CA
SRR5056884	CA
SRR5056885	CA
SRR5056887	CA
SRR5056888	CA
SRR5056889	CA
SRR5056892	CA
SRR5056894	CA
SRR5056895	CA
SRR5056896	CA
SRR5056897	CA
SRR5056898	CA
SRR5056899	CA
SRR5056900	CA
SRR5056901	CA
SRR5056902	CA
SRR5056903	CA
SRR5056905	CA
SRR5056906	CA
SRR5056907	CA
SRR5056909	CA
SRR5056910	CA
SRR5056911	CA
SRR5056912	CA
SRR5056913	CA
SRR5056914	CA
SRR5056917	CA
SRR5056918	CA
SRR5056919	CA
SRR5056920	CA
SRR5056921	CA
SRR5056922	CA
SRR5056924	CA
SRR5056925	CA
SRR5056927	CA
SRR5056928	CA
SRR5056929	CA
SRR5056930	CA
SRR5056931	CA
SRR5056932	CA
SRR5056934	CA
SRR5056938	CA
SRR5056939	CA
SRR5056940	CA
SRR5056941	CA
SRR5056942	CA
SRR5056943	CA
SRR5056945	CA
SRR5056946	CA
SRR5056947	CA
SRR5056948	CA
SRR5056949	CA
SRR5056950	CA
SRR5056951	CA
SRR5056952	CA
SRR5056954	CA
SRR5056955	CA
SRR5056956	CA
SRR5056957	CA
SRR5056958	CA
SRR5056959	CA
SRR5056961	CA
SRR5056962	CA
SRR5056963	CA
SRR5056964	CA
SRR5056965	CA
SRR5056969	CA
SRR5056971	CA
SRR5056973	CA
SRR5056974	CA
SRR5056975	CA
SRR5056977	CA
SRR5056978	CA
SRR5056980	CA
SRR5056981	CA
SRR5056983	CA
SRR5056984	CA
SRR5056988	CA
SRR5056989	CA
SRR5056991	CA
SRR5056992	CA
SRR5056993	CA
SRR5056994	CA
SRR5056995	CA
SRR5056998	CA
SRR5057001	CA
SRR5057002	CA
SRR5057003	CA
SRR5057004	CA
SRR5057007	CA
SRR5057009	CA
SRR5057010	CA
SRR5057011	CA
SRR5057012	CA
SRR5057013	CA
SRR5057014	CA
SRR5057015	CA
SRR5057016	CA
SRR5057017	CA
SRR5057018	CA
SRR5057019	CA
SRR5057021	CA
SRR5057022	CA
SRR5057023	CA
SRR5057024	CA
SRR5057025	CA
SRR5057026	CA
SRR5057027	CA
SRR5057028	CA
SRR5057030	CA
SRR5057031	CA
SRR5057034	CA
SRR5057035	CA
SRR5057036	CA
SRR5057037	CA
SRR5057038	CA
SRR5057040	CA
SRR5057043	CA
SRR5057044	CA
SRR5057045	CA
SRR5057046	CA
SRR5057047	CA
SRR5057048	CA
SRR5057049	CA
SRR5057051	CA
SRR5057052	CA
SRR5057054	CA
SRR5057055	CA
SRR5057056	CA
SRR5057057	CA
SRR5057058	CA
SRR5057061	CA
SRR5057062	CA
SRR5057063	CA
SRR5057064	CA
SRR5057065	CA
SRR5057066	CA
SRR5057067	CA
SRR5057068	CA
SRR5057070	CA
SRR5057072	CA
SRR5057073	CA
SRR5057075	CA
SRR5057076	CA
SRR5057078	CA
SRR5057079	CA
SRR5057081	CA
SRR5057082	CA
SRR5057084	CA
SRR5057085	CA
SRR5057086	CA
SRR5057088	CA
SRR5057089	CA
SRR5057093	CA
SRR5057094	CA
SRR5057095	CA
SRR5057096	CA
SRR5057097	CA
SRR5057099	CA
SRR5057100	CA
SRR5057101	CA
SRR5057102	CA
SRR5057103	CA
SRR5057105	CA
SRR5057106	CA
SRR5057107	CA
SRR5057108	CA
SRR5057109	CA
SRR5057110	CA
SRR5057111	CA
SRR5057112	CA
SRR5057114	CA
SRR5057115	CA
SRR5057117	CA
SRR5057118	CA
SRR5057120	CA
SRR5057122	CA
SRR5057123	CA
SRR5057124	CA
SRR5057128	CA
SRR12874564	CA
SRR12874567	CA
SRR12874572	CA
SRR12874573	CA
SRR12874574	CA
SRR12874575	CA
SRR12874576	CA
SRR12874577	CA
SRR12874578	CA
SRR12874579	CA
SRR12874580	CA
SRR12874581	CA
SRR12874582	CA
SRR12874585	CA
SRR12874586	CA
SRR12874587	CA
SRR12874588	CA
SRR12874589	CA
SRR12874591	CA
SRR12874593	CA
SRR12874596	CA
SRR25010922	CA
SRR25010923	CA
SRR25010924	CA
SRR25010925	CA
SRR25010926	CA
SRR25010927	CA
SRR25010928	CA
SRR25010929	CA
SRR25010930	CA
SRR25010931	CA
SRR25010932	CA
SRR25010933	CA
SRR25010934	CA
SRR25010935	CA
SRR25010936	CA
SRR25010937	CA
SRR25010938	CA
SRR25010939	CA
SRR25010940	CA
SRR25010941	CA
SRR25010942	CA
SRR25010943	CA
SRR25010944	CA
SRR25010945	CA
SRR25010946	CA
SRR25010947	CA
SRR25010948	CA
SRR25010949	CA
SRR25010950	CA
SRR25010951	CA
SRR25010952	CA
SRR25010953	CA
SRR25010954	CA
SRR25010955	CA
SRR25010956	CA
SRR25010957	CA
SRR25010958	CA
SRR25010959	CA
SRR25010960	CA
SRR25010961	CA
SRR25010962	CA
SRR25010963	CA
SRR25010964	CA
SRR25010965	CA
SRR25010966	CA
SRR25010967	CA
SRR25010968	CA
SRR25010969	CA
SRR25010970	CA
SRR25010971	CA
SRR25010972	CA
SRR25010973	CA
SRR25010974	CA
SRR25010975	CA
SRR25010976	CA
SRR25010977	CA
SRR25010978	CA
SRR25010979	CA
SRR25010980	CA
SRR25010981	CA
SRR25010982	CA
SRR25010983	CA
SRR25010984	CA
SRR25010985	CA
SRR25010986	CA
SRR25010987	CA
SRR25010988	CA
SRR25010989	CA
SRR25010990	CA
SRR25010991	CA
SRR25010992	CA
SRR25010993	CA
SRR25010994	CA
SRR25010995	CA
SRR25010996	CA
SRR25010997	CA
SRR25010998	CA
SRR25010999	CA
SRR25011000	CA
SRR25011001	CA
SRR25011002	CA
SRR25011003	CA
SRR25011004	CA
SRR25011005	CA
SRR25011006	CA
SRR25011007	CA
SRR25011008	CA
SRR25011009	CA
SRR25011010	CA
SRR25011011	CA
SRR25011012	CA
SRR25011013	CA
SRR25011014	CA
SRR25011015	CA
SRR25011016	CA
SRR25011017	CA
SRR25011018	CA
SRR25011019	CA
SRR25011020	CA
SRR25011021	CA
SRR25011022	CA
SRR25011023	CA
SRR25011024	CA
SRR25011025	CA
SRR25011026	CA
SRR25011027	CA
SRR25011028	CA
SRR25011029	CA
SRR25011030	CA
SRR25011031	CA
SRR25011032	CA
SRR25011033	CA
SRR25011034	CA
SRR25011035	CA
SRR25011036	CA
SRR25011037	CA
SRR25011038	CA
SRR25011039	CA
SRR25011040	CA
SRR25011041	CA
SRR25011042	CA
SRR25011043	CA
SRR25011044	CA
SRR25011045	CA
SRR25011046	CA
SRR25011047	CA
SRR25011048	CA
SRR25011049	CA
SRR25011050	CA
SRR25011051	CA
SRR25011052	CA
SRR25011053	CA
SRR25011054	CA
SRR25011055	CA
SRR25011056	CA
SRR25011057	CA
SRR25011058	CA
SRR25011059	CA
SRR25011060	CA
SRR25011061	CA
SRR25011062	CA
SRR25011063	CA
SRR25011064	CA
SRR25011065	CA
SRR25011066	CA
SRR25011067	CA
SRR25011068	CA
SRR25011069	CA
SRR25011070	CA
SRR25011071	CA
SRR25011072	CA
SRR25011073	CA
SRR25011074	CA
SRR25011075	CA
SRR25011076	CA
SRR25011077	CA
SRR25011078	CA
SRR25011079	CA
SRR25011080	CA
SRR25011081	CA
SRR25011082	CA
SRR25011083	CA
SRR25011084	CA
SRR25011085	CA
SRR25011086	CA
SRR25011087	CA
SRR25011088	CA
SRR25011089	CA
SRR25011090	CA
SRR25011091	CA
SRR25011092	CA
SRR25011093	CA
SRR25011094	CA
SRR25011095	CA
SRR25011096	CA
SRR25011097	CA
SRR25011098	CA
SRR25011099	CA
SRR25011100	CA
SRR25011101	CA
SRR25011102	CA
SRR25011103	CA
SRR25011104	CA
SRR25011105	CA
SRR25011106	CA
SRR25011107	CA
SRR25011108	CA
SRR25011109	CA
SRR25011110	CA
SRR25011111	CA
SRR25011112	CA
SRR25011113	CA
SRR25011114	CA
SRR25011115	CA
SRR25011116	CA
SRR25011117	CA
SRR25011118	CA
SRR25011119	CA
SRR25011120	CA
SRR25011121	CA
SRR25011122	CA
SRR25011123	CA
SRR25011124	CA
SRR25011125	CA
SRR25011126	CA
SRR25011127	CA
SRR25011128	CA
SRR25011129	CA
SRR25011130	CA
SRR25011131	CA
SRR25011132	CA
SRR25011133	CA
SRR25011134	CA
SRR25011135	CA
SRR25011136	CA
SRR25011137	CA
SRR25011138	CA
SRR25011139	CA
SRR25011140	CA
SRR25011141	CA
SRR25011142	CA
SRR25011143	CA
SRR25011144	CA
SRR25011145	CA
SRR25011146	CA
SRR25011147	CA
SRR25011148	CA
SRR25011149	CA
SRR25011150	CA
SRR25011151	CA
SRR25011152	CA
SRR25011153	CA
SRR25011154	CA
SRR25011155	CA
SRR25011156	CA
SRR25011157	CA
SRR25011158	CA
SRR25011159	CA
SRR25011160	CA
SRR25011161	CA
SRR25011162	CA
SRR25011163	CA
SRR25011164	CA
SRR25011165	CA
SRR25011166	CA
SRR25011167	CA
SRR25011168	CA
SRR25011169	CA
SRR25011170	CA
SRR25011171	CA
SRR25011172	CA
SRR25011173	CA
SRR25011174	CA
SRR25011175	CA
SRR25011176	CA
SRR25011177	CA
SRR25011178	CA
SRR25011179	CA
SRR25011180	CA
SRR25011181	CA
SRR25011182	CA
SRR25011183	CA
SRR25011184	CA
SRR25011185	CA
SRR25011186	CA
SRR25011187	CA
SRR25011188	CA
SRR25011189	CA
SRR25011190	CA
SRR25011191	CA
SRR25011192	CA
SRR25011193	CA
SRR25011194	CA
SRR25011195	CA
SRR25011196	CA
SRR25011197	CA
SRR25011198	CA
SRR25011199	CA
SRR25011200	CA
SRR25011201	CA
SRR25011202	CA
SRR25011203	CA
SRR25011204	CA
SRR25011205	CA
SRR25011206	CA
SRR25011207	CA
SRR25011208	CA
SRR25011209	CA
SRR25011210	CA
SRR25011211	CA
SRR25011212	CA
SRR25011213	CA
SRR25011214	CA
SRR25011215	CA
SRR25011216	CA
SRR25011217	CA
SRR25011218	CA
SRR25011219	CA
SRR25011220	CA
SRR25011221	CA
SRR25011222	CA
SRR25011223	CA
SRR25011224	CA
SRR25011225	CA
SRR25011226	CA
SRR25011227	CA
SRR25011228	CA
SRR25011229	CA
SRR25011230	CA
SRR25011231	CA
SRR25011232	CA
SRR25011233	CA
SRR25011234	CA
SRR25011235	CA
SRR25011236	CA
SRR25011237	CA
SRR25011238	CA
SRR25011239	CA
SRR25011240	CA
SRR25011241	CA
SRR25011242	CA
SRR25011243	CA
SRR25011244	CA
SRR25011245	CA
SRR25011246	CA
SRR25011247	CA
SRR25011248	CA
SRR25011249	CA
SRR25011250	CA
SRR25011251	CA
SRR25011252	CA
SRR25011253	CA
SRR25011254	CA
SRR25011255	CA
SRR25011256	CA
SRR25011257	CA
SRR25011258	CA
SRR25011259	CA
SRR25011260	CA
SRR25011261	CA
SRR25011262	CA
SRR25011263	CA
SRR25011264	CA
SRR25011265	CA
ERR5947628	HC
ERR5947630	HC
ERR5947637	HC
ERR5947643	HC
ERR5947659	HC
ERR5947663	HC
ERR5947664	HC
ERR5947665	HC
ERR5947668	HC
ERR5947672	HC
ERR5947673	HC
ERR5947716	HC
ERR5947718	HC
ERR5947720	HC
ERR5947722	HC
ERR5947726	HC
ERR5947728	HC
ERR5947732	HC
ERR5947735	HC
ERR5947737	HC
ERR5947744	HC
ERR5947747	HC
ERR5947748	HC
ERR5947757	HC
ERR5947760	HC
ERR5947768	HC
ERR5947771	HC
ERR5947774	HC
ERR5947777	HC
ERR5947779	HC
ERR5947782	HC
ERR5947784	HC
ERR5947785	HC
ERR5947789	HC
ERR5947792	HC
ERR5947793	HC
ERR5947794	HC
ERR5947795	HC
ERR5947796	HC
ERR5947801	HC
ERR5947805	HC
