# Supplementary material for: Fusobacterium nucleatum Enhances Intestinal Adaptation of Vibrio cholerae via Interspecies Biofilm Formation
Source: Microorganisms. 2026 Jan 16;14(1):211. doi: 10.3390/microorganisms14010211 (PMC12843749; doi:10.3390/microorganisms14010211)
Supplement: Supplementary file 1 [file microorganisms-14-00211-s001.zip › Supplementary Table S2.xlsx]

## Sheet: Analysis of metabolites
ID	Metabolite	Formula	Retention time(min)	Mass Error (ppm)	KEGG	classA	classB	classC	Sample1	Sample2	Sample3
4.71_210.1367n	Cyclo(-Leu-Pro)	C11H18N2O2	4.7088	-0.617341		Organic acids and derivatives	Carboxylic acids and derivatives	Amino acids, peptides, and analogues	3.38198e+08	3.75165e+08	3.68805e+08
1.11_136.0380n	6-Hydroxypurine	C5H4N4O	1.10563	-4.0196	C00262	Organoheterocyclic compounds	Imidazopyrimidines	Purines and purine derivatives	2.0134e+08	2.16311e+08	2.24638e+08
4.23_260.1161n	Maculosin	C14H16N2O3	4.22748	0.0571784	C10605	Organic acids and derivatives	Carboxylic acids and derivatives	Amino acids, peptides, and analogues	1.83049e+08	1.8748e+08	1.92912e+08
6.84_338.3179n	15-Docosenoic Acid	C22H42O2	6.83877	-1.72674		Lipids and lipid-like molecules	Fatty Acyls	Fatty acids and conjugates	1.74473e+08	3.65099e+06	2.42387e+08
4.23_260.1160n	Cyclo(Tyr-Pro)	C14H16N2O3	4.23277	-0.248542		Organic acids and derivatives	Carboxylic acids and derivatives	Amino acids, peptides, and analogues	1.12215e+08	1.13178e+08	1.1264e+08
5.72_330.2407n	9,10,13-Trihome	C18H34O5	5.71677	-1.08081	C14835	Lipids and lipid-like molecules	Fatty Acyls	Fatty acids and conjugates	1.107e+08	1.10268e+08	1.08569e+08
4.78_244.1211n	Cyclo(L-Phe-L-Pro)	C14H16N2O2	4.78198	1.30224	C11847	Organic acids and derivatives	Carboxylic acids and derivatives	Amino acids, peptides, and analogues	1.10457e+08	1.22193e+08	1.23551e+08
4.98_284.1393m/z	Brevianamide F	C16H17N3O2	4.98443	-0.0707285	C20563	Organic acids and derivatives	Carboxylic acids and derivatives	Amino acids, peptides, and analogues	9.04339e+07	9.95332e+07	1.00702e+08
6.01_330.2408n	9s,10s,11r-Trihydroxy-12z-Octadecenoic Acid	C18H34O5	6.01112	0.468765		Lipids and lipid-like molecules	Fatty Acyls	Fatty acids and conjugates	7.11003e+07	7.50877e+07	7.36235e+07
6.51_314.2456n	9,10-Epoxy-18-Hydroxystearic Acid	C18H34O4	6.51227	-0.406738	C19620	Lipids and lipid-like molecules	Fatty Acyls	Fatty acids and conjugates	6.41042e+07	6.60796e+07	6.36772e+07
6.23_314.2456n	12,13-Dhome	C18H34O4	6.23405	0.0759486	C14829	Lipids and lipid-like molecules	Fatty Acyls	Fatty acids and conjugates	5.45261e+07	5.43267e+07	5.27642e+07
5.95_318.3003m/z	Phytosphingosine	C18H39NO3	5.9451	1.30603	C12144	Organic nitrogen compounds	Organonitrogen compounds	Amines	4.96883e+07	4.42744e+07	4.17954e+07
2.45_168.0899n	Pyridoxamine	C8H12N2O2	2.44875	0.0188911	C00534	Organoheterocyclic compounds	Pyridines and derivatives	Pyridoxamines	4.74939e+07	5.29494e+07	5.53481e+07
1.63_123.0554m/z	Nicotine Acid Amide	C6H6N2O	1.62537	1.11537	C00153	Organoheterocyclic compounds	Pyridines and derivatives	Pyridinecarboxylic acids and derivatives	4.71675e+07	5.33577e+07	5.65273e+07
5.28_209.1416n	Crotetamide	C12H22N2O2	5.2752	-0.00940838					4.67175e+07	5.05694e+07	5.22381e+07
1.76_154.0742n	Cyclo(Glycylprolyl)	C7H10N2O2	1.76287	-0.0320679		Organic acids and derivatives	Carboxylic acids and derivatives	Amino acids, peptides, and analogues	4.56343e+07	5.15035e+07	5.47701e+07
5.67_243.1835n	2decconh Acetic Acid	C13H25NO3	5.66978	-0.154808		Organic acids and derivatives	Carboxylic acids and derivatives	Amino acids, peptides, and analogues	4.25452e+07	4.34255e+07	4.16379e+07
4.77_432.1058n	Callistephin	C21H21O10+	4.77283	0.9644	C12137	Phenylpropanoids and polyketides	Flavonoids	Flavonoid glycosides	3.78746e+07	3.96092e+07	4.09684e+07
6.09_210.1621n	C13:2n-8,10	C13H22O2	6.08645	0.324849		Lipids and lipid-like molecules	Fatty Acyls	Fatty acids and conjugates	3.38395e+07	3.43989e+07	3.35092e+07
1.10_244.0696n	Uridine	C9H12N2O6	1.10413	0.308072	C00299	Nucleosides, nucleotides, and analogues	Pyrimidine nucleosides		3.31537e+07	3.29957e+07	3.14836e+07
4.84_349.1433n	Cyclo(Trp-Tyr)	C20H19N3O3	4.83532	1.89293		Organic acids and derivatives	Carboxylic acids and derivatives	Amino acids, peptides, and analogues	3.17455e+07	3.28778e+07	3.2374e+07
2.18_326.1111m/z	Adenosine	C10H13N5O4	2.18492	2.07233	C00212	Nucleosides, nucleotides, and analogues	Purine nucleosides		3.07683e+07	3.06965e+07	2.94877e+07
4.99_336.1665m/z	Isopentenyl Adenosine	C15H21N5O4	4.9933	0.394752	C16427	Nucleosides, nucleotides, and analogues	Purine nucleosides		2.90883e+07	3.19274e+07	3.23639e+07
3.91_143.0405n	Sulfurol	C6H9NOS	3.90893	-0.120155	C04294	Organoheterocyclic compounds	Azoles	Thiazoles	2.47657e+07	2.7435e+07	2.79887e+07
4.01_171.1128m/z	Leucyl-Glycine	C8H16N2O3	4.01183	0.00446597					2.07024e+07	2.31517e+07	2.3928e+07
4.54_277.1547m/z	Tyrosyl-Isoleucine	C15H22N2O4	4.54172	0.0564985		Organic acids and derivatives	Carboxylic acids and derivatives	Amino acids, peptides, and analogues	2.00719e+07	2.23621e+07	2.24293e+07
4.37_229.1006m/z	Prolyl-Methionine	C10H18N2O3S	4.36578	0.225349		Organic acids and derivatives	Carboxylic acids and derivatives	Amino acids, peptides, and analogues	1.99149e+07	2.0134e+07	2.17087e+07
6.50_432.2150n	2H-Oxireno[1,10a]phenanthro[3,2-b]furan-10(11bH)-one, 5,7-bis(acetyloxy)-3,3a,4,5,6,7,7a,7b,8,8a-decahydro-4,4,7a,11-tetramethyl-, (1aS,3aR,5S,7S,7aR,7bS,8aR,11bR)-	C24H32O7	6.50482	0.385729					1.95792e+07	1.18664e+07	1.29179e+07
5.31_254.0580n	4',7-Dihydroxyflavone	C15H10O4	5.31273	0.209326	C12123	Phenylpropanoids and polyketides	Flavonoids	Flavones	1.88486e+07	1.88757e+07	1.87116e+07
1.06_78.0145n	Dimethyl Sulfoxide	C2H6OS	1.06	6.78812	C11143	Organosulfur compounds	Sulfoxides		1.8788e+07	2.11412e+07	2.05354e+07
6.24_296.2352n	11R-Hydroxy-9Z,12Z-octadecadienoic acid		6.23817	0.670832					1.8621e+07	1.78144e+07	1.77491e+07
5.32_255.0653m/z	Daidzein	C15H10O4	5.32148	0.395522	C10208	Phenylpropanoids and polyketides	Isoflavonoids	Isoflav-2-enes	1.84271e+07	2.02639e+07	1.97285e+07
6.60_451.2701n	Lysope(16:1(9z)/0:0)	C21H42NO7P	6.60067	0.527228		Lipids and lipid-like molecules	Glycerophospholipids	Glycerophosphoethanolamines	1.81422e+07	1.62884e+07	1.52673e+07
1.11_217.0852n	Mivazerol	C11H11N3O2	1.10563	0.434965		Benzenoids	Benzene and substituted derivatives	Benzoic acids and derivatives	1.75603e+07	1.90358e+07	1.9747e+07
5.42_312.1475n	Phe-Phe	C18H20N2O3	5.42438	0.449791		Organic acids and derivatives	Carboxylic acids and derivatives	Amino acids, peptides, and analogues	1.74125e+07	1.85925e+07	1.8147e+07
1.11_135.0546n	7h-Purin-6-Amine	C5H5N5	1.11205	0.461164	C00147	Organoheterocyclic compounds	Imidazopyrimidines	Purines and purine derivatives	1.72817e+07	1.66084e+07	1.50097e+07
4.65_275.1399m/z	Cyclo(D-Tyr-L-Leu)	C15H20N2O3	4.645	-0.744496		Organic acids and derivatives	Carboxylic acids and derivatives	Amino acids, peptides, and analogues	1.69825e+07	1.61592e+07	1.71177e+07
6.07_312.2301n	9(S)-Hpode	C18H32O4	6.0678	0.232594	C14827	Lipids and lipid-like molecules	Fatty Acyls	Lineolic acids and derivatives	1.69159e+07	1.60452e+07	1.60508e+07
4.25_163.0636n	(Z)-N-(4-Hydroxystyryl) Formamide	C9H9NO2	4.24848	1.59726		Benzenoids	Benzene and substituted derivatives	Styrenes	1.65303e+07	1.65057e+07	1.66119e+07
6.46_443.2648n	N-Docosahexaenoyl Aspartic Acid	C26H37NO5	6.45733	-5.37051					1.61101e+07	1.51291e+07	1.47619e+07
4.47_185.1285m/z	Cyclo(Ala-Leu)	C9H16N2O2	4.46675	0.38733		Organic acids and derivatives	Carboxylic acids and derivatives	Amino acids, peptides, and analogues	1.54208e+07	1.59527e+07	1.71308e+07
5.95_362.3266m/z	2-Amino-1,3,4,5-Icosanetetrol	C20H43NO4	5.95458	0.430046		Organic nitrogen compounds	Organonitrogen compounds	Amines	1.53159e+07	1.28285e+07	1.21746e+07
4.85_349.1427n	[2-[3-(4-methoxyphenyl)-1,2,4-oxadiazol-5-yl]pyrrolidin-1-yl]-phenylmethanone	C20H19N3O3	4.84598	0.292199					1.51383e+07	1.57073e+07	1.60252e+07
6.51_296.2352n	Linolenic Acid	C18H30O2	6.51455	0.0345991	C06427	Lipids and lipid-like molecules	Fatty Acyls	Lineolic acids and derivatives	1.3819e+07	1.29318e+07	1.11428e+07
3.83_285.1347m/z	Pharmagsid_47263	C15H16N4O2	3.83423	-1.91557		Organic acids and derivatives	Carboxylic acids and derivatives	Carboxylic acid derivatives	1.36893e+07	1.48542e+07	1.56011e+07
4.52_417.1182m/z	4'-hydroxyisoflavone-7-O-glucoside	C21H20O9	4.52282	0.451813					1.30268e+07	1.46067e+07	1.42231e+07
2.11_199.1078m/z	Pedatisectine D	C9H14N2O3	2.10503	0.612826					1.26458e+07	1.36103e+07	1.41421e+07
5.21_299.1638n	Cyclo(L-Leu-L-Trp)	C17H21N3O2	5.20948	1.27712		Organic acids and derivatives	Carboxylic acids and derivatives	Amino acids, peptides, and analogues	1.23759e+07	1.24786e+07	1.23589e+07
5.61_150.0682n	4-Coumaryl Alcohol	C9H10O2	5.60692	0.979288	C02646	Phenylpropanoids and polyketides	Cinnamyl alcohols		1.2359e+07	1.21923e+07	1.25037e+07
4.50_416.1118n	Daidzin	C21H20O9	4.50165	2.50329	C10216	Phenylpropanoids and polyketides	Isoflavonoids	Isoflavonoid O-glycosides	1.1934e+07	1.13941e+07	1.18655e+07
4.81_406.1276n	Astringin	C20H22O9	4.81182	2.98604	C10245	Phenylpropanoids and polyketides	Stilbenes	Stilbene glycosides	1.16755e+07	1.23162e+07	1.25615e+07
6.75_316.2620n	9,10-Dihydroxystearate	C18H36O4	6.75112	2.22477	C19622	Lipids and lipid-like molecules	Fatty Acyls	Fatty acids and conjugates	1.16401e+07	1.34223e+07	1.43814e+07
5.59_328.2257n	2,3-Dinor-8-Iso Pgf1alpha	C18H32O5	5.59125	1.36875	C14795	Lipids and lipid-like molecules	Fatty Acyls	Eicosanoids	1.1039e+07	1.13609e+07	1.10739e+07
3.68_205.0735n	L-Tryptophan	C11H12N2O2	3.68355	-1.85415	C00078	Organoheterocyclic compounds	Indoles and derivatives	Indolyl carboxylic acids and derivatives	1.10228e+07	1.24122e+07	1.27699e+07
4.53_219.1129m/z	L-Pyridosine	C12H18N2O4	4.53225	0.340099		Organic acids and derivatives	Carboxylic acids and derivatives	Amino acids, peptides, and analogues	1.07534e+07	1.16452e+07	1.24079e+07
5.35_333.1483n	Cyclo(-Phe-Trp)	C20H19N3O2	5.3529	1.5276	C22142	Organic acids and derivatives	Carboxylic acids and derivatives	Amino acids, peptides, and analogues	1.01994e+07	1.02542e+07	1.02826e+07
7.98_473.2836m/z	Val Gln Ala Arg	C10H19N3O4	7.9784	3.81801					9.73851e+06	1.06607e+07	1.13576e+07
5.38_285.0759m/z	Calycosin	C16H12O5	5.37723	0.405292	C01562	Phenylpropanoids and polyketides	Isoflavonoids	O-methylated isoflavonoids	8.97304e+06	9.71658e+06	9.48512e+06
6.11_312.2306n	(11e)-9,10-Epoxyoctadecenoic Acid	C18H32O4	6.10695	0.622393	C14834	Organic acids and derivatives	Hydroxy acids and derivatives	Medium-chain hydroxy acids and derivatives	8.96031e+06	9.06204e+06	8.64772e+06
6.93_452.2792m/z	Lysope(0:0/16:0)	C21H44NO7P-	6.93468	2.04991		Lipids and lipid-like molecules	Glycerophospholipids	Glycerophosphoethanolamines	8.79601e+06	7.77783e+06	8.21784e+06
4.10_259.1533n	Leu Gln	C11H21N3O4	4.09675	0.201293		Organic acids and derivatives	Carboxylic acids and derivatives	Amino acids, peptides, and analogues	8.70953e+06	9.2643e+06	9.78903e+06
5.80_328.2257n	(E,9r,10s)-9,10-Dihydroxy-8-Oxooctadec-12-Enoic Acid	C18H32O5	5.79598	2.28823		Lipids and lipid-like molecules	Fatty Acyls	Lineolic acids and derivatives	8.50312e+06	8.68096e+06	8.44635e+06
7.07_480.3089m/z	Pe(18:1(9z)/0:0)	C23H46NO7P	7.07455	1.31373		Lipids and lipid-like molecules	Glycerophospholipids	Glycerophosphoethanolamines	8.47676e+06	8.5259e+06	7.28638e+06
6.45_424.2478m/z	Pe(14:0/0:0)	C19H40NO7P	6.44875	1.87147		Lipids and lipid-like molecules	Glycerophospholipids	Glycerophosphoethanolamines	8.4746e+06	7.42158e+06	7.11964e+06
6.93_296.2357n	Alpha-Dimorphecolic Acid	C18H32O3	6.93468	2.34394	C14767	Lipids and lipid-like molecules	Fatty Acyls	Lineolic acids and derivatives	8.169e+06	6.12687e+06	5.35624e+06
4.89_204.1246m/z	Isopentenyladenine	C10H13N5	4.89212	0.921341	C04083	Organoheterocyclic compounds	Imidazopyrimidines	Purines and purine derivatives	7.97802e+06	8.62899e+06	8.89446e+06
3.70_215.1391m/z	Tenuazonic Acid	C10H15NO3	3.70213	0.626248	C08511	Organoheterocyclic compounds	Pyrrolines		7.75716e+06	8.72886e+06	8.87265e+06
7.32_311.1692m/z	Undecylbenzenesulfonic Acid	C17H28O3S	7.31812	1.89589		Benzenoids	Benzene and substituted derivatives	Benzenesulfonic acids and derivatives	7.74426e+06	8.56402e+06	7.70895e+06
6.34_295.2270m/z	17-Hydroxylinolenic Acid	C18H30O3	6.34248	1.53657	C16346	Lipids and lipid-like molecules	Fatty Acyls	Lineolic acids and derivatives	7.27777e+06	6.55446e+06	6.06771e+06
7.13_298.2514n	Epoxyoleic Acid	C18H34O3	7.13368	1.28138	C19418	Lipids and lipid-like molecules	Fatty Acyls	Lineolic acids and derivatives	7.09384e+06	5.9406e+06	4.80434e+06
4.47_288.1343m/z	Iaa-Ala	C13H14N2O3	4.46675	-2.31232		Organic acids and derivatives	Carboxylic acids and derivatives	Amino acids, peptides, and analogues	6.99812e+06	7.25021e+06	7.27756e+06
5.30_372.1589n	Fellutanine A	C22H20N4O2	5.30303	0.796589		Organic acids and derivatives	Carboxylic acids and derivatives	Amino acids, peptides, and analogues	6.86274e+06	7.38605e+06	7.31702e+06
4.29_301.1296m/z	Tryptophyl-Asparagine	C15H18N4O4	4.29212	0.289901		Organic acids and derivatives	Carboxylic acids and derivatives	Amino acids, peptides, and analogues	6.71423e+06	7.02473e+06	7.22701e+06
6.31_211.0867m/z	1-Acetyl-Beta-Carboline	C13H10N2O	6.31413	0.929037		Alkaloids and derivatives	Harmala alkaloids		6.67639e+06	6.69659e+06	6.93934e+06
6.70_292.2049n	FA 18:3+2O	C18H30O4	6.6957	3.63446					6.58642e+06	5.40665e+06	5.46688e+06
4.31_249.1234m/z	Phenylalanyl-Threonine	C13H18N2O4	4.31047	0.295765		Organic acids and derivatives	Carboxylic acids and derivatives	Amino acids, peptides, and analogues	6.58313e+06	6.72467e+06	7.01822e+06
4.07_168.0900n	Ximedon	C8H12N2O2	4.06825	0.664468		Organoheterocyclic compounds	Diazines	Pyrimidines and pyrimidine derivatives	6.22762e+06	6.92402e+06	7.18458e+06
5.87_216.1133n	3-Hmbp-2-Propenal	C14H16O2	5.86962	-7.78453		Phenylpropanoids and polyketides	Cinnamaldehydes		6.1616e+06	6.39468e+06	6.62375e+06
3.93_324.1457m/z	Tryptophyl-Histidine	C17H19N5O3	3.92717	0.46047		Organic acids and derivatives	Carboxylic acids and derivatives	Amino acids, peptides, and analogues	6.00964e+06	6.39256e+06	6.8342e+06
6.28_310.2150n	6,9-Octadecadienedioic Acid	C18H30O4	6.28163	2.2991		Lipids and lipid-like molecules	Fatty Acyls	Fatty acids and conjugates	5.88392e+06	5.73135e+06	5.69857e+06
4.46_287.1278n	Gabazine	C15H17N3O3	4.46188	2.74007					5.79742e+06	6.09607e+06	6.00781e+06
6.73_436.2827m/z	LysoPA(P-16:0e/0:0)	C19H39O6P	6.73402	-0.326548					5.73288e+06	4.7112e+06	4.20994e+06
7.35_768.5036m/z	Pe(22:6(4z,7z,10z,13e,15e,19z)-Oh(17)/18:2(9z,12z))	C45H74NO9P	7.35077	9.15477		Lipids and lipid-like molecules	Glycerophospholipids	Glycerophosphoethanolamines	5.42704e+06	4.17062e+06	3.60108e+06
5.95_230.2480m/z	Lauramine Oxide	C14H31NO	5.9451	1.57099		Organic nitrogen compounds	Organonitrogen compounds	Aminoxides	5.30119e+06	5.37739e+06	5.65285e+06
4.99_335.1605n	N-6-(delta-2-Isopentenyl)adenosinehemihydrate	C15H21N5O4	4.99448	3.50162					5.29513e+06	5.19002e+06	5.27896e+06
1.70_170.0812m/z	Pyridoxine	C8H11NO3	1.69847	0.345042	C00314	Organoheterocyclic compounds	Pyridines and derivatives	Pyridoxines	5.29098e+06	5.60807e+06	5.74205e+06
4.26_361.0969m/z	Etomoxir	C17H23ClO4	4.25645	-2.95198					5.11413e+06	5.333e+06	5.31314e+06
6.32_302.3055m/z	Tetradecyldiethanolamine	C18H39NO2	6.32362	0.532139		Organic nitrogen compounds	Organonitrogen compounds	Amines	4.98049e+06	4.47555e+06	4.53483e+06
4.90_430.2440m/z	(2E)-Undec-2-enedioylcarnitine	C18H31NO6	4.90145	6.73542					4.96623e+06	5.24758e+06	5.3259e+06
4.08_241.1429n	(2r,3s)-3-Amino-2-Hydroxy-2-(1h-Imidazol-4-Ylmethyl)-5-Methylhexanoic Acid	C11H19N3O3	4.08225	1.10558		Organic acids and derivatives	Carboxylic acids and derivatives	Amino acids, peptides, and analogues	4.94906e+06	5.09756e+06	5.17798e+06
7.04_174.1444n	Dodecyl Sulfate	C12H26O4S	7.03807	1.13644		Organic acids and derivatives	Organic sulfuric acids and derivatives	Sulfuric acid esters	4.8193e+06	4.4127e+06	4.4862e+06
7.79_339.2011m/z	Norethindrone Acetate	C22H28O3	7.79235	4.2568	C08152	Lipids and lipid-like molecules	Steroids and steroid derivatives	Steroid esters	4.77445e+06	5.19282e+06	4.12033e+06
4.78_270.0529n	Genistein	C15H10O5	4.78198	0.241484	C06563	Phenylpropanoids and polyketides	Isoflavonoids	Isoflav-2-enes	4.74914e+06	4.88207e+06	5.23917e+06
4.12_316.2120m/z	Neryl Glucoside	C16H28O6	4.12465	-1.23653		Lipids and lipid-like molecules	Prenol lipids	Terpene glycosides	4.74699e+06	5.30128e+06	5.29581e+06
4.40_179.0949n	N-Acetyltyramine	C10H13NO2	4.39797	1.40781		Benzenoids	Phenols	1-hydroxy-2-unsubstituted benzenoids	4.5994e+06	4.59767e+06	4.42903e+06
1.80_103.0401m/z	2-Methyllactate	C4H7O3-	1.79508	-0.111323		Organic acids and derivatives	Hydroxy acids and derivatives	Alpha hydroxy acids and derivatives	4.55001e+06	4.55824e+06	4.71638e+06
5.67_180.1515n	(3z,6z,9z)-Dodecatrienol	C12H20O	5.67047	0.679854	C08375				4.49473e+06	4.54889e+06	4.58896e+06
2.23_157.0972m/z	V-G	C7H14N2O3	2.22527	0.442156		Organic acids and derivatives	Carboxylic acids and derivatives	Amino acids, peptides, and analogues	4.32254e+06	4.69493e+06	5.14365e+06
2.38_181.0972m/z	(4-Ethoxyphenyl)Urea	C9H12N2O2	2.37558	-2.72848	C19415	Benzene and substituted derivatives			4.27095e+06	4.81131e+06	4.82241e+06
5.19_146.0601m/z	4-Formyl Indole	C9H7NO	5.19025	0.362993		Organoheterocyclic compounds	Indoles and derivatives	Indoles	4.15957e+06	4.49156e+06	4.72084e+06
5.43_229.1680n	2-Decanamidoacetic Acid	C12H23NO3	5.43225	1.54988		Organic acids and derivatives	Carboxylic acids and derivatives	Amino acids, peptides, and analogues	4.13719e+06	4.16293e+06	3.99038e+06
5.38_283.0616m/z	(2z)-6-Hydroxy-2-[(4-Hydroxy-3-Methoxyphenyl)Methylidene]-1-Benzofuran-3-One	C16H12O5	5.3767	1.41914		Phenylpropanoids and polyketides	Aurone flavonoids		4.13247e+06	4.03321e+06	3.99818e+06
2.50_264.1112n	Melatonin Impurity 5	C13H16N2O4	2.49543	0.62234	C05642	Organic oxygen compounds	Organooxygen compounds	Carbonyl compounds	4.09989e+06	4.29584e+06	4.51087e+06
3.83_277.1184m/z	Tyrosyl-Hydroxyproline	C14H18N2O5	3.83423	0.504124		Organic acids and derivatives	Carboxylic acids and derivatives	Amino acids, peptides, and analogues	3.94983e+06	4.25546e+06	4.42005e+06
5.51_198.1622n	5-Octyloxolan-2-One	C12H22O2	5.5095	0.920337		Organoheterocyclic compounds	Lactones	Gamma butyrolactones	3.90029e+06	4.19226e+06	4.19588e+06
1.17_132.1020m/z	Hexanoic Acid, (S)-	C6H13NO2	1.16982	0.951816		Organic acids and derivatives	Carboxylic acids and derivatives	Amino acids, peptides, and analogues	3.90013e+06	4.30175e+06	4.5061e+06
5.15_277.1231m/z	Pantetheine	C11H22N2O4S	5.14592	0.522943	C00831	Organic acids and derivatives	Carboxylic acids and derivatives	Amino acids, peptides, and analogues	3.8475e+06	3.71252e+06	3.72781e+06
7.10_436.2846m/z	Msk157192_c	C21H44NO6P	7.10172	2.8065		Lipids and lipid-like molecules	Glycerophospholipids	Glycerophosphoethanolamines	3.79015e+06	3.74776e+06	3.71275e+06
4.88_324.1187n	Bicisate	C12H24N2O4S2	4.8828	3.05381					3.7298e+06	3.76582e+06	3.83856e+06
6.10_277.2164m/z	6-Idtea	C18H28O2	6.09593	1.29511		Lipids and lipid-like molecules	Fatty Acyls	Lineolic acids and derivatives	3.67541e+06	3.48241e+06	3.59591e+06
2.47_221.0922m/z	Tyrosyl-Glycine	C11H14N2O4	2.46733	0.481999		Organic acids and derivatives	Carboxylic acids and derivatives	Amino acids, peptides, and analogues	3.64887e+06	3.90422e+06	4.10143e+06
4.54_447.1291m/z	Biochanin-7-O-Glucoside	C22H22O10	4.54172	0.122212					3.63055e+06	4.07463e+06	3.91367e+06
2.99_251.1503m/z	Leu-His	C12H20N4O3	2.98617	0.330301		Organic acids and derivatives	Carboxylic acids and derivatives	Amino acids, peptides, and analogues	3.59067e+06	4.16082e+06	4.18865e+06
6.24_569.3779m/z	Pseudotrienic Acid B	C29H46N2O6	6.23817	-4.33719		Organic acids and derivatives	Carboxylic acids and derivatives	Amino acids, peptides, and analogues	3.44254e+06	2.91333e+06	2.90248e+06
1.96_245.0957m/z	Acireductone	C6H10O3S	1.95712	-1.9014	C15606				3.39315e+06	4.02022e+06	4.00211e+06
4.22_288.1124n	Limazepine A	C15H16N2O4	4.2248	4.73345		Organoheterocyclic compounds	Benzodiazepines	1,4-benzodiazepines	3.39173e+06	3.33704e+06	3.27024e+06
6.06_260.1989n	Ipurolic Acid	C14H28O4	6.05875	1.12223		Lipids and lipid-like molecules	Fatty Acyls	Fatty acids and conjugates	3.39038e+06	3.65561e+06	3.44842e+06
3.82_282.1197m/z	6-Methyladenosine	C11H15N5O4	3.82473	0.181959		Nucleosides, nucleotides, and analogues	Purine nucleosides		3.33164e+06	3.61442e+06	3.73734e+06
1.10_152.0567m/z	Guanine	C5H5N5O	1.09665	0.28908	C00242	Organoheterocyclic compounds	Imidazopyrimidines	Purines and purine derivatives	3.28177e+06	3.62869e+06	3.82519e+06
6.31_294.1834n	Agglomerin C	C17H26O4	6.3053	1.05957		Organoheterocyclic compounds	Dihydrofurans	Furanones	3.26398e+06	3.35656e+06	3.47749e+06
6.60_410.2670m/z	Lpa(16:0/0:0)	C19H39O7P	6.60067	-0.307971	C04036	Lipids and lipid-like molecules	Glycerophospholipids	Glycerophosphates	3.23855e+06	2.85472e+06	2.7163e+06
1.10_113.0348m/z	Uracil	C4H4N2O2	1.09665	2.40539	C00106	Organoheterocyclic compounds	Diazines	Pyrimidines and pyrimidine derivatives	3.18668e+06	3.19169e+06	3.34111e+06
5.93_206.0438n	Liponic Acid	C8H14O2S2	5.93147	2.68167	C00725	Organoheterocyclic compounds	Dithiolanes	Lipoic acids and derivatives	3.18348e+06	3.17442e+06	3.129e+06
4.05_203.0850m/z	Ala-Met	C8H16N2O3S	4.0494	0.599084		Organic acids and derivatives	Carboxylic acids and derivatives	Amino acids, peptides, and analogues	3.15966e+06	3.3974e+06	3.59672e+06
2.27_164.0719m/z	Dl-Phenylalanine	C9H11NO2	2.27225	-0.145652	C02057	Organic acids and derivatives	Carboxylic acids and derivatives	Amino acids, peptides, and analogues	3.15831e+06	3.21493e+06	3.05402e+06
5.60_268.1446m/z	Polanrazine A	C16H19N3O2	5.60475	0.464769		Organic acids and derivatives	Carboxylic acids and derivatives	Amino acids, peptides, and analogues	3.1536e+06	3.28361e+06	3.47799e+06
4.38_453.2712m/z	Staphyloamide A	C11H18N2O3	4.3841	0.928247		Organic acids and derivatives	Carboxylic acids and derivatives	Amino acids, peptides, and analogues	3.04699e+06	3.32395e+06	2.98511e+06
7.74_483.2742m/z	Ardisiaquinone E	C29H40O6	7.74363	1.98988		Benzenoids	Phenols	Benzenediols	3.04222e+06	3.14878e+06	3.40488e+06
6.15_243.1472n	N-3-Hydroxyoctanoyl-L-Homoserine Lactone	C12H21NO4	6.14663	-0.115308	C21200	Organic acids and derivatives	Carboxylic acids and derivatives	Amino acids, peptides, and analogues	3.00407e+06	3.35167e+06	3.32013e+06
3.87_138.0550m/z	Aminobenzoic Acid	C7H7NO2	3.87168	0.218976	C00568	Benzenoids	Benzene and substituted derivatives	Benzoic acids and derivatives	2.97277e+06	3.31775e+06	3.44549e+06
5.64_271.0602m/z	(-)-Dihydrokaempferol	C15H12O6	5.64273	0.351215		Phenylpropanoids and polyketides	Flavonoids	Flavans	2.92594e+06	3.04806e+06	3.1671e+06
4.92_273.1360n	Prodolic Acid	C16H19NO3	4.92	-1.77942					2.88033e+06	3.14475e+06	3.07769e+06
5.86_253.0621m/z	Ncs-382	C13H14O3	5.85948	-7.2925					2.87974e+06	2.82582e+06	2.85561e+06
6.53_288.2304n	3,16-Dihydroxypalmitic Acid	C16H32O4	6.52848	0.602713					2.86487e+06	3.34626e+06	3.04687e+06
2.37_512.1931m/z	N-Desmethyl Topotecan	C22H21N3O5	2.36608	5.09747		Alkaloids and derivatives	Camptothecins		2.83046e+06	3.50085e+06	3.74305e+06
3.74_204.0902n	Htrp	C11H12N2O2	3.73888	1.60028	C00806	Organoheterocyclic compounds	Indoles and derivatives	Indolyl carboxylic acids and derivatives	2.79836e+06	2.93226e+06	2.9197e+06
5.95_406.3531m/z	Aminopentol	C22H47NO5	5.95458	2.03083	C19805	Organic nitrogen compounds	Organonitrogen compounds	Amines	2.79288e+06	2.19668e+06	2.01794e+06
1.04_107.0367n	Nitrosobenzene	C6H5NO	1.0423	-7.69182	C06876	Benzenoids	Benzene and substituted derivatives		2.6655e+06	3.04402e+06	3.06221e+06
6.32_288.2304n	10,16-Dihydroxy-Hexadecanoate	C16H32O4	6.32117	0.715411	C08285	Lipids and lipid-like molecules	Fatty Acyls	Fatty acids and conjugates	2.64925e+06	2.70849e+06	2.75728e+06
5.54_229.1337m/z	Cas_108028	C14H16N2O	5.5379	0.821142		Organoheterocyclic compounds	Indoles and derivatives	Indoles	2.63618e+06	2.72709e+06	2.84051e+06
4.85_345.1021m/z	Convicine	C10H15N3O8	4.851	-8.22829	C08430	Organic oxygen compounds	Organooxygen compounds	Carbohydrates and carbohydrate conjugates	2.62426e+06	2.64955e+06	2.69405e+06
4.01_245.0956m/z	Hydroxyprolyl-Methionine	C10H18N2O4S	4.01183	0.567679					2.61875e+06	2.84338e+06	2.98909e+06
4.61_300.1344m/z	Eim08-22101	C16H15N3O2	4.60713	-1.56725		Organoheterocyclic compounds	Indoles and derivatives	Indolecarboxylic acids and derivatives	2.61868e+06	2.80379e+06	2.84446e+06
4.77_494.0948m/z	N-Acetylneuraminate 9-Phosphate	C11H20NO12P	4.77232	8.08549	C06241	Organic oxygen compounds	Organooxygen compounds	Carbohydrates and carbohydrate conjugates	2.60301e+06	2.72864e+06	2.84995e+06
4.39_320.0575n	2-[1-(2-Fluorophenyl)Ethylamino]-5-Methyl-5-(Trifluoromethyl)-1,3-Thiazol-4-One	C13H12F4N2OS	4.39013	-9.95516					2.58841e+06	2.64762e+06	2.77137e+06
4.70_421.2813m/z	Cyclo(Leucylprolyl)	C11H18N2O2	4.69963	0.788978		Organic acids and derivatives	Carboxylic acids and derivatives	Amino acids, peptides, and analogues	2.56414e+06	2.5792e+06	2.80112e+06
6.02_330.2407n	9,10-Dihydroxy-12,13-Epoxyoctadecanoate	C18H34O5	6.0204	1.88027	C14837	Lipids and lipid-like molecules	Fatty Acyls	Fatty acids and conjugates	2.55779e+06	2.45056e+06	2.49926e+06
1.11_153.0407m/z	Oxypurinol	C5H4N4O2	1.11415	0.299387	C07599	Organoheterocyclic compounds	Imidazopyrimidines	Purines and purine derivatives	2.51646e+06	2.75514e+06	2.89572e+06
4.97_317.1207n	N-(1-Deoxy-1-Fructosyl)Histidine	C12H19N3O7	4.97063	-5.13874		Organic acids and derivatives	Carboxylic acids and derivatives	Amino acids, peptides, and analogues	2.49591e+06	2.34467e+06	2.4089e+06
5.21_121.0295m/z	2-Hydroxybenzaldehyde	C7H6O2	5.20948	0.29671	C06202	Organic oxygen compounds	Organooxygen compounds	Carbonyl compounds	2.47486e+06	2.39955e+06	2.35363e+06
6.78_476.2792m/z	Lpe 18:2	C23H44NO7P	6.78357	1.95703		Lipids and lipid-like molecules	Glycerophospholipids	Glycerophosphoethanolamines	2.4645e+06	2.10255e+06	2.20175e+06
6.89_448.2828m/z	C20 Phytosphingosine 1-Phosphate	C20H44NO6P	6.88552	6.84095		Lipids and lipid-like molecules	Sphingolipids	Phosphosphingolipids	2.4562e+06	2.35551e+06	2.1727e+06
2.63_264.1117n	Phenylacetylglutamine	C13H16N2O4	2.63043	2.58529	C04148	Organic acids and derivatives	Carboxylic acids and derivatives	Amino acids, peptides, and analogues	2.43828e+06	2.41295e+06	2.48829e+06
2.39_380.1503m/z	Dzhp-4k	C19H16N4O	2.38508	4.87377		Organoheterocyclic compounds	Azobenzenes		2.39858e+06	2.75779e+06	2.84402e+06
2.36_126.0317n	Benzene-1,2,4-Triol	C6H6O3	2.35975	2.87559	C02814	Benzenoids	Phenols	Benzenetriols and derivatives	2.38981e+06	2.40109e+06	2.36741e+06
6.34_346.3317m/z	Polyoxyethylene 40 monostearate	C20H40O3	6.34248	0.526692					2.2958e+06	2.03275e+06	1.87693e+06
5.72_430.1672n	Ly 311727	C22H27N2O5P	5.71677	3.28528					2.2953e+06	2.32329e+06	2.35848e+06
5.05_307.1204n	Carbocysteine-Lysine	C11H21N3O5S	5.0492	0.744624		Organic acids and derivatives	Carboxylic acids and derivatives	Amino acids, peptides, and analogues	2.28587e+06	2.57229e+06	2.69052e+06
7.04_297.1535m/z	C10-Las (Tentative)	C16H26O3S	7.03807	1.71344		Benzenoids	Benzene and substituted derivatives	Benzenesulfonic acids and derivatives	2.27563e+06	2.53821e+06	2.43242e+06
7.31_681.4586m/z	Isomytiloxanthin	C40H54O4	7.31277	-7.5031		Lipids and lipid-like molecules	Prenol lipids	Triterpenoids	2.22872e+06	1.64745e+06	1.40862e+06
5.07_468.2136m/z	Cytochalasin Z16	C28H33NO5	5.06817	-1.90468					2.22019e+06	2.36717e+06	2.35809e+06
4.82_243.0665m/z	Dehydrosafynol	C13H10O2	4.81962	1.30777	C08447	Lipids and lipid-like molecules	Fatty Acyls	Fatty alcohols	2.19892e+06	2.22644e+06	2.23263e+06
1.79_328.0354m/z	Lamivudine-Monophosphate	C8H12N3O6PS	1.78987	-4.57138		Nucleosides, nucleotides, and analogues	Nucleoside and nucleotide analogues		2.16601e+06	2.38231e+06	2.40589e+06
4.69_231.1163m/z	Methionyl-Valine	C10H20N2O3S	4.69137	0.589922		Organic acids and derivatives	Carboxylic acids and derivatives	Amino acids, peptides, and analogues	2.14886e+06	2.37073e+06	2.27829e+06
4.29_296.1354m/z	N6,N6-Dimethyladenosine	C12H17N5O4	4.29212	-0.338694	C03416				2.1428e+06	2.23154e+06	2.35969e+06
4.46_521.2402m/z	2-(4-Oxoquinazolin-3(4h)-Yl)Ethyl Isobutyrate	C14H16N2O3	4.45795	1.47819		Organoheterocyclic compounds	Diazanaphthalenes	Benzodiazines	2.14013e+06	2.16487e+06	2.00698e+06
6.15_272.2586m/z	Myristoyl Ethanolamide	C16H33NO2	6.1527	0.639017		Organic nitrogen compounds	Organonitrogen compounds	Amines	2.13997e+06	2.04643e+06	2.04359e+06
3.99_129.0547m/z	4-Hdmf	C6H8O3	3.99308	0.925984	C20717	Organoheterocyclic compounds	Dihydrofurans	Furanones	2.13832e+06	2.32815e+06	2.5009e+06
6.51_212.1415n	(-)-Dihydrojasmonic Acid	C12H20O3	6.51227	4.09524					2.11449e+06	2.0343e+06	1.84036e+06
4.30_138.0318n	Sodium 4-hydroxy-benzoate		4.29577	0.352915					2.10797e+06	2.22072e+06	2.15534e+06
5.43_224.1414n	Apiosporic Acid	C13H20O3	5.43375	0.640565		Organic acids and derivatives	Carboxylic acids and derivatives	Carboxylic acids	2.08297e+06	2.17256e+06	2.06759e+06
6.47_547.3649m/z	Pc(18:0/0:0)	C26H55NO7P	6.46682	7.74151	C04230	Lipids and lipid-like molecules	Glycerophospholipids	Glycerophosphocholines	2.07469e+06	1.4782e+06	1.47613e+06
6.06_238.1261m/z	Hexyl-Benzothiazole	C13H17NS	6.05843	-1.96116		Organoheterocyclic compounds	Benzothiazoles		2.05876e+06	2.02617e+06	1.98544e+06
7.64_262.2296n	Fema No. 3442	C18H30O	7.6366	-0.149938		Lipids and lipid-like molecules	Prenol lipids	Diterpenoids	2.05623e+06	2.01115e+06	1.93207e+06
6.11_271.2149n	Na-Gly 13:0	C15H29NO3	6.10695	0.351098		Organic acids and derivatives	Carboxylic acids and derivatives	Amino acids, peptides, and analogues	2.04045e+06	2.08983e+06	1.97586e+06
6.22_354.2415n	13,14-Dihydro-15-Keto-Pgd1	C20H34O5	6.21815	2.46975					2.02494e+06	2.04452e+06	2.08066e+06
6.07_187.1342m/z	3-Hydroxycapric Acid	C10H20O3	6.06667	0.786468		Organic acids and derivatives	Hydroxy acids and derivatives	Medium-chain hydroxy acids and derivatives	2.01772e+06	2.14124e+06	2.08494e+06
6.51_376.2351m/z	2-Hydroxydecanoylcarnitine	C17H33NO5	6.51227	2.96219		Lipids and lipid-like molecules	Fatty Acyls	Fatty acid esters	1.98862e+06	2.23348e+06	2.25867e+06
4.89_231.1129m/z	Cytisine	C11H14N2O	4.89212	9.88749		Alkaloids and derivatives	Lupin alkaloids	Cytisine and derivatives	1.98366e+06	2.08077e+06	2.09691e+06
2.22_115.0401m/z	Levulic Acid	C5H8O3	2.22457	-0.0731791		Organic acids and derivatives	Keto acids and derivatives	Gamma-keto acids and derivatives	1.97918e+06	2.01394e+06	1.94218e+06
6.00_353.2343m/z	11,12-Dihete	C20H32O4	6.00317	4.72133		Lipids and lipid-like molecules	Fatty Acyls	Eicosanoids	1.97828e+06	2.12614e+06	1.97163e+06
4.97_318.1272m/z	Tryptophyl-Methionine	C16H21N3O3S	4.96597	0.32471		Organic acids and derivatives	Carboxylic acids and derivatives	Amino acids, peptides, and analogues	1.94358e+06	2.04743e+06	2.0324e+06
4.27_243.1027n	Biotinamide	C10H17N3O2S	4.27358	-5.98593	C01893	Organoheterocyclic compounds	Thiolanes		1.93683e+06	1.93066e+06	2.13416e+06
4.53_355.1865m/z	Dehydroandrographolide	C20H28O4	4.53225	-4.3729		Organoheterocyclic compounds	Dihydrofurans	Furanones	1.90839e+06	2.11908e+06	2.01251e+06
1.11_284.0991m/z	Guanosine	C10H13N5O5	1.11415	0.655417	C00387	Nucleosides, nucleotides, and analogues	Purine nucleosides		1.90805e+06	2.18305e+06	2.28914e+06
4.81_120.0578n	L-beta-3-Phenyllactic acid		4.81182	-0.295137					1.87245e+06	1.90755e+06	1.92297e+06
6.18_325.2030m/z	Dinor-Pgf2alpha	C18H30O5	6.17847	3.46532		Lipids and lipid-like molecules	Fatty Acyls	Eicosanoids	1.86655e+06	1.91972e+06	1.81803e+06
4.62_131.0715m/z	L-Leucic Acid	C6H12O3	4.62113	0.521982		Lipids and lipid-like molecules	Fatty Acyls	Fatty acids and conjugates	1.86597e+06	1.94757e+06	1.94062e+06
2.64_152.0707m/z	Aminophenylacetic Acid	C8H9NO2	2.63597	1.03333		Organic acids and derivatives	Carboxylic acids and derivatives	Amino acids, peptides, and analogues	1.85411e+06	2.04699e+06	2.10082e+06
5.72_194.1309n	Lyratyl Acetate	C12H18O2	5.71757	0.82839		Organic acids and derivatives	Carboxylic acids and derivatives	Carboxylic acid derivatives	1.85034e+06	1.94219e+06	1.92801e+06
4.53_446.1223n	Sissotrin	C22H22O10	4.53332	2.31114	C05376	Phenylpropanoids and polyketides	Isoflavonoids	Isoflavonoid O-glycosides	1.8278e+06	1.76513e+06	1.83581e+06
2.84_125.0711m/z	2h-Pyran-2-Carboxamide	C6H7NO2	2.84397	-2.90042		Organoheterocyclic compounds	Pyrans		1.79642e+06	1.98176e+06	2.02947e+06
5.80_290.1878n	Methyl [6]-Shogaol		5.80282	-1.41589					1.729e+06	1.65952e+06	1.65661e+06
7.04_294.2198n	(1s,2s)-Opc8 Anion	C18H29O3-	7.03807	1.09401		Lipids and lipid-like molecules	Fatty Acyls	Eicosanoids	1.69468e+06	1.30623e+06	1.01447e+06
4.68_183.1129m/z	N6-Carboxyethyllysine	C9H18N2O4	4.68213	0.464749					1.63145e+06	1.78341e+06	1.84877e+06
6.73_330.3368m/z	Icosasphinganine	C20H43NO2	6.73402	0.676703		Organic nitrogen compounds	Organonitrogen compounds	Amines	1.62399e+06	1.50547e+06	1.25471e+06
4.56_537.2716m/z	Geneticin	C20H40N4O10	4.56003	-6.32471	C17703	Organic oxygen compounds	Organooxygen compounds	Carbohydrates and carbohydrate conjugates	1.62247e+06	1.74612e+06	1.70308e+06
4.72_134.0376n	Veratral	C9H10O3	4.72492	5.773	C02201	Benzenoids	Benzene and substituted derivatives	Methoxybenzenes	1.60714e+06	1.66485e+06	1.63321e+06
5.83_200.1416n	(-)-Nfx 2	C11H20O3	5.82773	4.46737		Organoheterocyclic compounds	Lactones	Gamma butyrolactones	1.60186e+06	1.61411e+06	1.52647e+06
1.09_211.1191m/z	3 Meh	C7H11N3O2	1.0873	-2.5393	C01152	Organic acids and derivatives	Carboxylic acids and derivatives	Amino acids, peptides, and analogues	1.5614e+06	1.69492e+06	1.77976e+06
6.06_279.0766m/z	Phenytoin Methylcatechol	C16H12N2O4	6.05843	0.483266		Organoheterocyclic compounds	Azolidines	Imidazolidines	1.5536e+06	1.47533e+06	1.47242e+06
5.54_185.1186m/z	Royal Jelly Acid	C10H18O3	5.5355	5.63657		Organic acids and derivatives	Hydroxy acids and derivatives	Medium-chain hydroxy acids and derivatives	1.53986e+06	1.51972e+06	1.52293e+06
4.52_255.0653m/z	Serratin	C15H10O4	4.52282	0.479112		Phenylpropanoids and polyketides	Neoflavonoids	Neoflavones	1.53838e+06	1.68998e+06	1.73046e+06
4.39_470.2405m/z	Melagatran	C22H31N5O4	4.39332	6.12812	C21551	Organic acids and derivatives	Carboxylic acids and derivatives	Amino acids, peptides, and analogues	1.53399e+06	1.58142e+06	1.51446e+06
4.48_167.0352m/z	Vanilic Acid	C8H8O4	4.47782	1.46255	C06672	Benzenoids	Benzene and substituted derivatives	Benzoic acids and derivatives	1.51289e+06	1.57237e+06	1.53533e+06
4.81_213.1507m/z	5-Isopropenyl-2-Methyl-2-Cyclohexen-1-Yl Acetate	C12H18O2	4.80907	8.27476		Lipids and lipid-like molecules	Prenol lipids	Monoterpenoids	1.50112e+06	1.65928e+06	1.75176e+06
6.62_258.2197n	2-Methoxymyristic Acid	C15H30O3	6.62433	0.0442661					1.49004e+06	1.0831e+06	1.03824e+06
4.85_376.1394n	(1x,2x)-Guaiacylglycerol 3-Glucoside	C16H24O10	4.851	6.65123					1.46503e+06	1.51726e+06	1.46925e+06
5.23_345.2293m/z	9-F1-Phytoprostane	C18H32O5	5.22537	5.06395		Lipids and lipid-like molecules	Fatty Acyls	Eicosanoids	1.44784e+06	1.48275e+06	1.55199e+06
5.89_229.1318n	Crotonyl-L-Carnitine	C11H19NO4	5.89142	1.02209					1.44715e+06	1.51212e+06	1.53542e+06
3.93_284.1395m/z	Isofebrifugine	C16H19N3O3	3.92717	0.405636	C10698	Organoheterocyclic compounds	Diazanaphthalenes	Benzodiazines	1.39586e+06	1.5186e+06	1.64287e+06
2.45_342.0511m/z	5-Fluorouridylic Acid	C9H12FN2O9P	2.44875	2.5323	C16634	Nucleosides, nucleotides, and analogues	Pyrimidine nucleotides	Pyrimidine ribonucleotides	1.39528e+06	1.55663e+06	1.66465e+06
7.21_237.1387m/z	Cas_5311432	C14H13N	7.20757	-2.67179		Benzenoids	Benzene and substituted derivatives	Styrenes	1.3595e+06	1.42748e+06	1.19472e+06
6.64_440.2777m/z	Lysope(15:0/0:0)	C20H42NO7P	6.63857	1.13139		Lipids and lipid-like molecules	Glycerophospholipids	Glycerophosphoethanolamines	1.35529e+06	1.14944e+06	957906
5.35_628.3407n	(3s,5r,6r,6'S)-6,7-Didehydro-5,6-Dihydro-3,5,6'-Trihydroxy-13,14,20-Trinor-3'-Oxo-Beta,Epsilon-Caroten-19',11'-Olide 3-Acetate	C39H48O7	5.34947	1.17833		Lipids and lipid-like molecules	Prenol lipids	Terpene lactones	1.35338e+06	1.64304e+06	1.7526e+06
6.20_254.1521n	(-)-Trans-C75	C14H22O4	6.20228	2.04975		Organoheterocyclic compounds	Lactones	Gamma butyrolactones	1.35132e+06	1.52598e+06	1.50594e+06
4.34_241.1197m/z	L-Dihydroanticapsin	C9H15NO4	4.33505	4.36226	C20940	Organic acids and derivatives	Carboxylic acids and derivatives	Amino acids, peptides, and analogues	1.34814e+06	1.43478e+06	1.41499e+06
1.78_154.0864m/z	4-Deoxypyridoxine	C8H11NO2	1.78053	0.369042		Organoheterocyclic compounds	Pyridines and derivatives	Methylpyridines	1.3212e+06	1.4204e+06	1.44431e+06
4.48_152.0476n	Isovanillin	C8H8O3	4.47782	1.20053		Benzenoids	Phenols	Methoxyphenols	1.28501e+06	1.33712e+06	1.31854e+06
7.16_532.3853m/z	Tox21_300521	C28H50O8	7.16007	1.69805		Organic acids and derivatives	Carboxylic acids and derivatives	Tetracarboxylic acids and derivatives	1.28216e+06	1.16077e+06	1.09414e+06
6.74_674.5058m/z	Pa(20:0/14:1(9z))	C37H71O8P	6.74352	-9.89827		Lipids and lipid-like molecules	Glycerophospholipids	Glycerophosphates	1.28066e+06	1.13862e+06	1.21059e+06
4.32_328.1215m/z	O-Acetylneuraminic Acid	C11H19NO9	4.31943	-9.3786	C03525	Organic oxygen compounds	Organooxygen compounds	Carbohydrates and carbohydrate conjugates	1.25015e+06	1.31399e+06	1.32621e+06
4.23_153.0671m/z	N-Methylsuccinimide	C5H7NO2	4.23277	6.26513		Organic acids and derivatives	Carboxylic acids and derivatives	Carboxylic acid derivatives	1.24795e+06	1.21466e+06	1.21488e+06
3.27_282.1198m/z	2'-O-Me-Ado	C11H15N5O4	3.26888	0.467205					1.24748e+06	1.33049e+06	1.40539e+06
4.49_216.0899n	4-Nitrosodiphenylamine	C12H10N2O	4.48533	0.116746	C19479	Benzenoids	Benzene and substituted derivatives	Aniline and substituted anilines	1.23911e+06	1.37388e+06	1.3269e+06
6.28_365.2112m/z	9,12,13-Trihome(10)	C18H34O5	6.28163	3.56081		Lipids and lipid-like molecules	Fatty Acyls	Fatty acids and conjugates	1.23615e+06	1.33159e+06	1.30549e+06
7.87_339.2339m/z	Dimethisterone	C23H32O2	7.86503	4.25204	C07628	Lipids and lipid-like molecules	Steroids and steroid derivatives	Androstane steroids	1.21464e+06	1.25135e+06	1.11705e+06
6.50_239.1292m/z	5oh-Hip	C13H20O4	6.50433	2.07047		Lipids and lipid-like molecules	Fatty Acyls	Fatty acids and conjugates	1.20678e+06	1.19036e+06	1.13081e+06
5.25_201.1725n	11-Aminoundecylic Acid	C11H23NO2	5.24687	-1.43792	C19325	Lipids and lipid-like molecules	Fatty Acyls	Fatty acids and conjugates	1.19016e+06	1.29048e+06	1.31312e+06
6.42_701.4559m/z	Alpha-Spinasterol Gentiobioside	C41H68O11	6.41882	-8.65769		Lipids and lipid-like molecules	Steroids and steroid derivatives	Stigmastanes and derivatives	1.18806e+06	761557	756107
6.89_437.3743m/z	4alpha-Formyl,4beta,14alpha-Dimethyl-9beta,19-Cyclo-5alpha-Ergost-24(241)-En-3beta-Ol	C31H50O2	6.88552	-7.67855	C22115				1.17942e+06	553371	584069
6.81_285.2307n	Na-Gly 14:0	C16H31NO3	6.80738	2.08557		Organic acids and derivatives	Carboxylic acids and derivatives	Amino acids, peptides, and analogues	1.17665e+06	1.71824e+06	1.64868e+06
7.85_367.3099n	C18-Hsl	C22H41NO3	7.849	2.77316		Organic acids and derivatives	Carboxylic acids and derivatives	Amino acids, peptides, and analogues	1.17583e+06	1.17849e+06	1.11212e+06
6.31_286.2148n	Hexadecanedioate	C16H28O4-2	6.3053	0.971659		Lipids and lipid-like molecules	Fatty Acyls	Fatty acids and conjugates	1.1608e+06	1.28122e+06	1.24589e+06
4.21_111.0679n	2-Isopropyl-6-methyl-pyrimidin-4-ol	C8H12N2O	4.20878	-8.55179					1.15911e+06	1.22587e+06	1.3521e+06
6.14_244.1789n	Ile Leu	C12H24N2O3	6.14333	0.746323		Organic acids and derivatives	Carboxylic acids and derivatives	Amino acids, peptides, and analogues	1.14582e+06	1.0564e+06	1.07659e+06
5.06_262.2378m/z	2-Amino-1,3,4-Tetradecanetriol	C14H31NO3	5.05867	1.60687					1.14479e+06	1.2251e+06	1.2619e+06
5.90_232.1678n	(3r)-3,12-Dihydroxylauric Acid	C12H24O4	5.89942	2.83751		Organic acids and derivatives	Hydroxy acids and derivatives	Medium-chain hydroxy acids and derivatives	1.13566e+06	1.14009e+06	1.16921e+06
4.20_162.0662m/z	Ac-His-Oh	C8H11N3O3	4.19942	0.143374	C02997	Organic acids and derivatives	Carboxylic acids and derivatives	Amino acids, peptides, and analogues	1.12917e+06	1.20071e+06	1.28229e+06
4.90_195.0622m/z	Sulforaphane	C6H11NOS2	4.90145	0.829087		Organosulfur compounds	Sulfoxides		1.1276e+06	1.09571e+06	1.199e+06
6.48_261.1810m/z	Carisoprodol	C12H24N2O4	6.47632	-5.03141					1.12691e+06	1.07267e+06	1.02206e+06
4.93_137.0477n	Anthranic Acid	C7H7NO2	4.9292	0.361882	C00108	Benzenoids	Benzene and substituted derivatives	Benzoic acids and derivatives	1.12418e+06	1.2023e+06	1.23951e+06
7.14_528.4114m/z	(2s,3s,5s,8r,9s,10s,13s,14s,16s,17r)-17-Acetyloxy-10,13-Dimethyl-2-Morpholin-4-Yl-16-(1-Prop-2-Enylpyrrolidin-1-Ium-1-Yl)-2,3,4,5,6,7,8,9,11,12,14,15,16,17-Tetradecahydro-1h-Cyclopenta[A]Phenanthren-3-Olate	C32H52N2O4	7.14105	-9.7364		Lipids and lipid-like molecules	Steroids and steroid derivatives	Steroid esters	1.1227e+06	995121	1.02397e+06
4.47_275.1040m/z	10,11-Dihydroxylaureonitol	C13H20O4	4.46983	-6.679		Organoheterocyclic compounds	Tetrahydrofurans		1.12109e+06	1.11732e+06	1.14976e+06
7.35_615.4200m/z	Dg(20:4(8z,11z,14z,17z)-2oh(5s,6r)/0:0/I-12:0)	C35H60O7	7.35077	-5.20558		Lipids and lipid-like molecules	Fatty Acyls	Eicosanoids	1.11766e+06	821655	742405
5.62_200.2010m/z	Halaminol B	C12H25NO	5.62373	1.22621		Organic nitrogen compounds	Organonitrogen compounds	Amines	1.11309e+06	1.16487e+06	1.24383e+06
4.46_340.2597m/z	Leu-Leu-Leu	C18H35N3O4	4.45795	0.580291		Organic acids and derivatives	Carboxylic acids and derivatives	Amino acids, peptides, and analogues	1.10891e+06	1.09999e+06	1.13125e+06
6.49_525.3517m/z	Ascorbyl Stearate	C24H42O7	6.48582	-5.14008	C20340	Lipids and lipid-like molecules	Fatty Acyls	Fatty acid esters	1.10257e+06	773006	721616
1.18_130.0875m/z	B-Homobetaine	C6H13NO2	1.183	0.511852	C08263				1.10218e+06	1.16438e+06	1.05391e+06
3.90_146.0435m/z	Pentaerythritol Mononitrate	C5H11NO6	3.8999	-6.92933					1.08915e+06	1.20724e+06	1.2222e+06
4.53_505.1356m/z	Kaempferol 3-(2''-acetylrhamnoside)	C23H22O11	4.53332	2.17443					1.08697e+06	1.05016e+06	1.08982e+06
2.19_252.1095m/z	Cordycepin	C10H13N5O3	2.18808	1.33643	C08431	Nucleosides, nucleotides, and analogues	Purine nucleosides	Purine 3'-deoxyribonucleosides	1.06041e+06	1.10756e+06	1.1782e+06
0.88_209.1035m/z	Sevitin	C9H14N4O3	0.881783	0.743515	C00386	Organic acids and derivatives	Peptidomimetics	Hybrid peptides	1.05992e+06	1.22168e+06	1.25919e+06
1.09_129.0660m/z	Glumin (Amino Acid)	C5H10N2O3	1.0873	0.748592	C00064	Organic acids and derivatives	Carboxylic acids and derivatives	Amino acids, peptides, and analogues	1.05785e+06	1.08519e+06	1.18432e+06
6.00_117.0581n	4-Ethynylaniline	C8H7N	6.00158	-0.263565		Benzenoids	Benzene and substituted derivatives	Aniline and substituted anilines	1.04018e+06	982857	987567
6.16_312.1951n	Methynolide	C17H28O5	6.16253	4.91301		Phenylpropanoids and polyketides	Macrolides and analogues		1.03992e+06	1.09942e+06	1.15761e+06
4.35_334.1221m/z	Tertatolol	C16H25NO2S	4.3472	-5.44944		Organoheterocyclic compounds	Thiochromanes		1.039e+06	1.13516e+06	1.27679e+06
5.07_269.0458m/z	Apigenin	C15H10O5	5.07437	1.72238	C01477	Phenylpropanoids and polyketides	Flavonoids	Flavones	1.03703e+06	1.11116e+06	1.16761e+06
1.35_210.0888m/z	2',3'-Dideoxycytidine	C9H13N3O3	1.3497	1.8242		Nucleosides, nucleotides, and analogues	Pyrimidine nucleosides	Pyrimidine 2',3'-dideoxyribonucleosides	1.03586e+06	998990	992821
4.57_317.1741n	Ile Trp	C17H23N3O3	4.56915	-0.17659		Organic acids and derivatives	Carboxylic acids and derivatives	Amino acids, peptides, and analogues	1.03529e+06	1.10865e+06	1.1107e+06
6.75_298.2510n	Ricinic Acid	C18H34O3	6.75302	0.813861	C08365	Lipids and lipid-like molecules	Fatty Acyls	Fatty acids and conjugates	1.02943e+06	1.14775e+06	639960
5.67_388.2520m/z	4gs9	C16H34O9	5.67047	-5.68192		Organic oxygen compounds	Organooxygen compounds	Ethers	1.02466e+06	1.00743e+06	1.08542e+06
4.52_382.1300m/z	Gravacridonediolacetate	C21H21NO6	4.51758	0.969762		Organoheterocyclic compounds	Quinolines and derivatives	Benzoquinolines	1.02439e+06	1.04396e+06	1.0805e+06
2.53_126.0551m/z	Larixic Acid	C6H6O3	2.53263	-3.03732	C11918	Organoheterocyclic compounds	Pyrans	Pyranones and derivatives	1.0176e+06	1.08487e+06	1.11547e+06
4.47_244.0845n	Biotin	C10H16N2O3S	4.46675	9.87536	C00120	Organoheterocyclic compounds	Biotin and derivatives		1.01293e+06	1.10787e+06	1.11525e+06
6.32_270.2222n	Musk	C16H28O2	6.32362	9.92212					1.01274e+06	911826	910936
5.27_312.1344m/z	5-(N,N-Hexamethylene)Amiloride	C12H18ClN7O	5.26588	1.97866		Organoheterocyclic compounds	Diazines	Pyrazines	1.0107e+06	1.04778e+06	1.11717e+06
4.83_300.1343m/z	Hydroxyprolyl-Tryptophan	C16H19N3O4	4.82765	0.0904806					1.00573e+06	954501	1.08359e+06
0.89_360.1504m/z	Gentiobiose	C12H22O11	0.891283	0.923717	C08240	Organic oxygen compounds	Organooxygen compounds	Carbohydrates and carbohydrate conjugates	1.00161e+06	348688	803516
6.33_454.3380m/z	Ile-Ile-Ile-Pro	C23H42N4O5	6.33303	-2.87865		Organic acids and derivatives	Carboxylic acids and derivatives	Amino acids, peptides, and analogues	994502	869200	872863
4.01_212.1157n	L-Prolyl-L-Proline	C10H16N2O3	4.01183	-2.46802		Organic acids and derivatives	Carboxylic acids and derivatives	Amino acids, peptides, and analogues	989954	1.05645e+06	1.1192e+06
4.24_233.0935m/z	Cmba Derivative	C10H11NO3	4.2407	4.68363	C16595	Benzenoids	Benzene and substituted derivatives		988598	996303	968927
4.87_205.0510m/z	Cis-1,2-Dihydroxy-1,2-Dihydro-8-Carboxynaphthalene	C11H10O4	4.87483	2.29641	C14092				986172	959593	949751
5.94_429.1600m/z	2,3-Butanediol Apiosylglucoside	C15H28O11	5.93943	-3.54926		Organic oxygen compounds	Organooxygen compounds	Carbohydrates and carbohydrate conjugates	984309	927147	968976
4.53_285.0758m/z	Obtusifolin	C16H12O5	4.53225	1.51704	C17039	Benzenoids	Anthracenes	Anthraquinones	976763	1.01955e+06	1.10187e+06
5.76_171.1029m/z	(E)-9-Hydroxynon-2-Enoic Acid	C9H16O3	5.75623	1.28777		Organic acids and derivatives	Hydroxy acids and derivatives	Medium-chain hydroxy acids and derivatives	974506	993952	961632
5.95_334.2954m/z	Mg(0:0/A-15:0/0:0)[Rac]	C18H36O4	5.9451	0.590662					947284	888538	903791
4.84_130.0652m/z	Isoquinoline	C9H7N	4.83663	0.503181	C06323	Organoheterocyclic compounds	Isoquinolines and derivatives		942639	901760	981619
6.11_180.1033m/z	N,N-Dimethyldopamine	C10H15NO2	6.10695	1.65359		Benzenoids	Phenols	Benzenediols	917477	969421	928339
6.06_230.1177m/z	7-Hydroxy-3-(1,1-Dimethylprop-2-Enyl)Coumarin	C14H14O3	6.05843	-1.78185					912283	884614	915573
6.10_440.3223m/z	Sphingofungin B	C20H39NO6	6.09593	-0.0953377		Lipids and lipid-like molecules	Fatty Acyls	Fatty acids and conjugates	907218	904768	937626
5.67_487.3749m/z	4alpha-Hydroxymethylzymosterol	C28H46O2	5.67047	-3.39188		Lipids and lipid-like molecules	Steroids and steroid derivatives	Cholestane steroids	906024	889593	867404
6.18_372.2666n	3-Oxo-chol-4-en-24-oic acid		6.18148	-0.394087					902837	861570	899475
4.99_280.0807n	3,4,5-trihydroxy-6-[(4-hydroxybutanoyl)oxy]oxane-2-carboxylic acid	C10H16O9	4.98652	4.63033					902554	874923	918711
6.71_520.3412m/z	2-Linoleoyllysophosphatidylcholine	C26H50NO7P	6.70555	3.69938		Lipids and lipid-like molecules	Glycerophospholipids	Glycerophosphocholines	892521	530816	466802
2.62_189.0694m/z	Glycyl-Methionine	C7H14N2O3S	2.61732	0.614617		Organic acids and derivatives	Carboxylic acids and derivatives	Amino acids, peptides, and analogues	883436	981826	1.0065e+06
4.79_163.0403m/z	P-Cumaric Acid	C9H8O3	4.7882	1.60305	C00811	Phenylpropanoids and polyketides	Cinnamic acids and derivatives	Hydroxycinnamic acids and derivatives	866593	911368	877150
4.53_197.0459m/z	Kbio2_001770	C9H10O5	4.53332	1.92294		Benzenoids	Benzene and substituted derivatives	Benzoic acids and derivatives	860443	872894	863948
6.28_388.2835n	Mg(18:1(12z)-2oh(9,10)/0:0/0:0)	C21H40O6	6.28163	2.64524		Lipids and lipid-like molecules	Fatty Acyls	Fatty alcohols	860003	881892	911028
4.77_647.1570m/z	3,4,5-trihydroxy-6-{2-[8-(hydroxymethyl)-8-methyl-2-oxo-2H,8H-pyrano[2,3-f]chromen-3-yl]-5-methoxyphenoxy}oxane-2-carboxylic acid	C27H26O12	4.77232	-8.67076					854115	740167	751800
7.18_450.2984m/z	LysoPA(19:0cycw7/0:0)	C22H43O7P	7.17905	-0.181022					853161	824146	680522
6.73_255.1969m/z	(5s,S)-5-Methyl-3-(7-Methylnonyl)Furan-2(5h)-One	C15H26O2	6.72752	3.74341		Lipids and lipid-like molecules	Fatty Acyls	Fatty alcohols	848458	338851	367936
6.48_988.6413m/z	Pe-Nme2(13m5/13d5)	C54H96NO10P	6.47632	1.03053		Lipids and lipid-like molecules	Glycerophospholipids	Glycerophosphoethanolamines	848180	393773	421562
6.28_299.0552m/z	5,7-Dihydroxy-3',4'-Methylenedioxyflavone	C18H14O8	6.27618	1.06216		Phenylpropanoids and polyketides	Flavonoids	O-methylated flavonoids	843461	804246	810604
5.77_360.1810m/z	Isoline	C20H29NO7	5.76503	1.02153		Alkaloids and derivatives			842390	856829	846522
7.47_546.4006m/z	Didodecyl Thiobispropanoate	C30H58O4S2	7.47495	-1.49237		Organic acids and derivatives	Carboxylic acids and derivatives	Dicarboxylic acids and derivatives	832130	798821	708897
5.14_172.1697m/z	Tox21_500342	C10H21NO	5.14302	0.529358		Organic nitrogen compounds	Organonitrogen compounds	Amines	826114	915122	933147
4.45_432.2809m/z	Cryptomaldamide	C18H33N5O5	4.44845	-1.96123		Organic acids and derivatives	Carboxylic acids and derivatives	Amino acids, peptides, and analogues	815135	853610	850737
6.10_183.1030m/z	(1'R)-Nepetalic Acid	C10H16O3	6.09898	2.25546		Lipids and lipid-like molecules	Prenol lipids	Monoterpenoids	809707	917948	780553
5.42_133.0529n	2-Methyl-4,5-Benzoxazole	C8H7NO	5.4244	-0.673088					807866	797143	785105
4.34_110.0368n	Oxyphenic Acid	C6H6O2	4.34298	0.0153945	C01785;C00090;C15571	Benzenoids	Phenols	Benzenediols	802237	813924	768878
5.94_299.0568m/z	Scutellarein 4'-Methyl Ether	C16H12O6	5.93943	2.43151		Phenylpropanoids and polyketides	Flavonoids	O-methylated flavonoids	802015	802898	773450
6.85_199.1937n	Lauric Acid Amide	C12H25NO	6.84852	1.08561	C13831	Lipids and lipid-like molecules	Fatty Acyls	Fatty amides	783421	1.17758e+06	830585
7.74_509.2897m/z	Chebi:68981	C31H42O6	7.74363	2.61585		Lipids and lipid-like molecules	Prenol lipids	Monoterpenoids	781895	820666	833538
4.56_518.2405m/z	Sf-733	C17H34N4O10	4.56003	-7.19527	C01759	Organic oxygen compounds	Organooxygen compounds	Carbohydrates and carbohydrate conjugates	777357	830264	829249
5.08_119.0371n	Phenyl Isocyanic Acid	C7H5NO	5.08228	-1.90731		Benzenoids	Benzene and substituted derivatives		769811	795600	788606
4.92_272.1526n	7-Prenyl-L-Tryptophan	C16H20N2O2	4.92238	0.631867	C19767	Organoheterocyclic compounds	Indoles and derivatives	Indolyl carboxylic acids and derivatives	769208	744387	759211
7.55_293.1797m/z	Tetradecyl Sulfuric Acid	C14H30O4S	7.55103	2.54226		Organic acids and derivatives	Organic sulfuric acids and derivatives	Sulfuric acid esters	761154	869827	852472
6.26_812.5374m/z	Phosphatidylserine 18	C42H80NO10P	6.25713	-4.81863					758422	519247	489193
4.46_138.0550m/z	(1r,6s)-6-Amino-5-Oxocyclohex-2-Ene-1-Carboxylate	C7H9NO3	4.45795	0.253					755221	827282	840634
5.14_172.1105n	Decarestrictine L	C9H16O3	5.13817	3.17294		Organoheterocyclic compounds	Oxanes		753804	769805	738811
6.59_241.1812m/z	(2e)-14-Hydroxytetradec-2-Enoic Acid	C14H26O3	6.59183	2.22427		Lipids and lipid-like molecules	Fatty Acyls	Fatty acids and conjugates	753483	621939	578047
5.13_421.2087m/z	Trifluoroacetyl-L-Lysyl-L-Alaninanilide	C17H23F3N4O3	5.1337	7.6388		Organic acids and derivatives	Carboxylic acids and derivatives	Amino acids, peptides, and analogues	746780	864254	890353
4.25_457.2449m/z	Cyclo-(L-Pro-L-Tyr-L-Pro-Val-)	C24H32N4O5	4.25493	0.673713		Organic acids and derivatives	Carboxylic acids and derivatives	Amino acids, peptides, and analogues	744243	782399	852376
5.54_201.1024m/z	Harmalol	C12H12N2O	5.5379	0.908099	C06537	Alkaloids and derivatives	Harmala alkaloids		741778	783775	801715
6.17_408.2888n	1b-Hydroxychenodeoxycholate	C24H40O5	6.17048	2.9159					730763	588201	627435
7.57_369.2893n	N-Oleoyl-L-Serine	C21H39NO4	7.57498	3.77527		Organic acids and derivatives	Carboxylic acids and derivatives	Amino acids, peptides, and analogues	725395	649496	628310
2.22_250.0989n	Threoninyl-Methionine	C9H18N2O4S	2.21608	0.732403		Organic acids and derivatives	Carboxylic acids and derivatives	Amino acids, peptides, and analogues	723098	754808	809711
4.94_359.0692m/z	Niazidin	C15H18N2O6S	4.93832	5.65015		Organic oxygen compounds	Organooxygen compounds	Carbohydrates and carbohydrate conjugates	722546	617293	458409
5.95_210.1027m/z	4738-B	C13H10N2O	5.9451	-1.86757	C01748	Organoheterocyclic compounds	Diazanaphthalenes	Benzodiazines	720132	762512	748421
5.08_271.0602m/z	Aloe Emodin	C15H10O5	5.07768	9.01695	C10294	Benzenoids	Anthracenes	Anthraquinones	718174	801758	896629
4.85_521.2767m/z	Andrimid	C27H33N3O5	4.84598	0.642107	C22681	Organic acids and derivatives	Carboxylic acids and derivatives	Amino acids, peptides, and analogues	714261	670613	694726
6.23_543.3457m/z	Dg(22:6(4z,8z,10z,13z,16z,19z)-Oh(7)/0:0/2:0)	C27H40O6	6.2288	4.94681		Lipids and lipid-like molecules	Fatty Acyls	Fatty alcohols	713456	749368	803686
4.24_165.0196m/z	Terephthalate	C8H4O4-2	4.2407	2.29809	C06337	Benzenoids	Benzene and substituted derivatives	Benzoic acids and derivatives	712281	754998	722877
1.86_123.0686n	4-Methoxyaniline	C7H9NO	1.85538	1.44314	C19326	Benzenoids	Phenol ethers	Aminophenyl ethers	703495	690877	672801
6.59_550.1877m/z	Gravacridonetriol Glucoside	C25H29NO11	6.59183	-9.20723					699166	375314	327899
6.19_269.0923m/z	Cyclo-(L-Pro-L-Met)	C10H16N2O2S	6.19095	-5.6208		Organic acids and derivatives	Carboxylic acids and derivatives	Amino acids, peptides, and analogues	698264	687396	703936
7.05_244.2041n	13-Hydroxymyristic Acid	C14H28O3	7.05402	1.8255		Lipids and lipid-like molecules	Fatty Acyls	Fatty acids and conjugates	692816	739731	693279
4.44_298.0970m/z	Vitamin L2	C11H15N5O3S	4.43895	-0.250993	C00170	Nucleosides, nucleotides, and analogues	5'-deoxyribonucleosides	5'-deoxy-5'-thionucleosides	692788	826249	795147
1.10_355.0905m/z	Inosine Pyruvate	C13H14N4O7	1.10413	4.47876		Nucleosides, nucleotides, and analogues	Purine nucleosides		689754	705663	741481
7.16_484.3850m/z	Lysosm(D18:0)	C23H51N2O5P	7.16007	-5.16644		Lipids and lipid-like molecules	Sphingolipids	Phosphosphingolipids	678143	567571	582210
6.12_276.1245m/z	Obscurolide A3	C15H19NO4	6.12287	1.86915					673935	717543	670670
6.79_320.2223m/z	1-Dodecanoylproline	C17H31NO3	6.79168	9.07637		Organic acids and derivatives	Carboxylic acids and derivatives	Amino acids, peptides, and analogues	666314	603673	515521
6.20_354.2407m/z	Ethisterone	C21H28O2	6.20038	-8.46653	C14487	Lipids and lipid-like molecules	Steroids and steroid derivatives	Androstane steroids	661743	701169	711157
3.30_276.1008n	Lactucin	C15H16O5	3.29707	3.81424	C09489	Organoheterocyclic compounds	Lactones	Gamma butyrolactones	658257	650093	623081
6.63_438.2638m/z	Pe(15:0/0:0)	C20H42NO7P	6.63232	2.79451		Lipids and lipid-like molecules	Glycerophospholipids	Glycerophosphoethanolamines	657996	490875	501969
6.32_371.2451m/z	FA 18:2+2O	C18H32O4	6.32117	3.84504					655134	673402	678151
5.67_235.0866m/z	(Y)-Cpp	C8H17N2O5P	5.67047	9.51344					652574	597095	633827
6.98_478.3218m/z	N(2')-Acetylgentamicin C1a	C21H45N5O8+4	6.97995	-3.41105		Organic oxygen compounds	Organooxygen compounds	Carbohydrates and carbohydrate conjugates	651220	0	0
5.34_343.1430n	N-cis-Feruloyldopamine	C8H11NO2	5.3446	4.58258					648700	638835	682114
4.47_243.1129m/z	A-Ribazole	C14H18N2O4	4.46675	0.397559					647863	689993	721511
4.21_263.0722n	2vpp	C9H11F2N3O4	4.20878	1.7965	C07650	Nucleosides, nucleotides, and analogues	Pyrimidine nucleosides	Pyrimidine 2'-deoxyribonucleosides	642760	665038	742363
5.92_256.0981m/z	Haplamine	C15H15NO3	5.92328	0.880679		Organoheterocyclic compounds	Quinolines and derivatives	Quinolones and derivatives	640949	634759	618676
5.88_344.1637n	Laxiflorin J	C20H24O5	5.88343	3.14856					640573	589411	578974
5.78_267.1261n	Cinnamoyltyramine	C17H17NO2	5.78008	0.275879					637738	619678	595435
4.51_476.3071m/z	Netilmicin Sulfate	C21H41N5O7	4.5135	0.701106	C07657	Organic oxygen compounds	Organooxygen compounds	Carbohydrates and carbohydrate conjugates	635463	737025	703099
6.45_524.1726m/z	7-Methyl-1,4,5-Naphthalenetriol 4-[Xylosyl-(1->6)-Glucoside]	C22H28O12	6.44875	-8.55624		Organic oxygen compounds	Organooxygen compounds	Carbohydrates and carbohydrate conjugates	634854	459839	401169
4.82_468.1157m/z	6-{[3-(6,7-dimethoxy-2H-1,3-benzodioxol-5-yl)prop-2-enoyl]oxy}-3,4,5-trihydroxyoxane-2-carboxylic acid	C18H20O12	4.81962	3.44758					633116	645496	654737
5.58_412.2909m/z	Cyclo-[isoleucyl-prolyl-leucyl-alanyl]	C20H34N4O4	5.5759	-2.2611					632973	630685	754228
4.50_478.1001m/z	9-[(2r,3r,4s,5s)-3,4-Dihydroxy-5-[(4-Nitrophenyl)Methylsulfanylmethyl]Oxolan-2-Yl]-1h-Purin-6-One	C17H17N5O6S	4.50165	-8.72003					631085	631471	664242
1.75_294.0763m/z	4-Methoxy-7-Methyl-5h-Furo[3,2-G]Chromen-5-One	C13H10O4	1.75353	9.10236	C09049	Organoheterocyclic compounds	Benzopyrans	1-benzopyrans	630796	598863	627920
7.64_336.3261m/z	Fa(22:2)	C22H40O2	7.6366	-1.6829	C16533	Lipids and lipid-like molecules	Fatty Acyls	Fatty acids and conjugates	630691	1.05455e+06	986048
4.65_173.1055n	Acetyl-Dl-Leucine	C8H15NO3	4.645	0.231208		Organic acids and derivatives	Carboxylic acids and derivatives	Amino acids, peptides, and analogues	629476	628922	661097
7.29_249.1499m/z	(1r*,3z,7e,11r*)-(-)-7,10,10-Trimethyl-12-Oxabicyclo[9.1.0]Dodeca-3,7-Diene-3-Carboxylic Acid	C15H22O3	7.2862	2.91654					625321	627780	529161
6.73_746.5263m/z	Ps(20:0/14:0)	C40H78NO10P	6.73402	-8.80195		Lipids and lipid-like molecules	Glycerophospholipids	Glycerophosphoserines	620826	604591	600983
5.71_661.4895m/z	Cer(D16:1/22:6(5z,7z,10z,13z,16z,19z)-Oh(4))	C38H63NO4	5.70808	-4.2017		Lipids and lipid-like molecules	Sphingolipids	Ceramides	616048	655283	617004
6.81_345.1848m/z	Auxin B	C18H30O4	6.80738	3.19315		Lipids and lipid-like molecules	Prenol lipids	Monoterpenoids	614679	985482	936099
1.66_127.0503m/z	6-Methyluracil	C5H6N2O2	1.66193	1.17073		Organoheterocyclic compounds	Diazines	Pyrimidines and pyrimidine derivatives	606949	775391	836236
0.92_205.9874m/z	6-Deoxy-6-Sulfoglucono-1,5-Lactone	C6H9O8S-	0.919783	-2.22227	C21064	Organic oxygen compounds	Organooxygen compounds	Carbohydrates and carbohydrate conjugates	601160	686583	645779
6.21_163.0767m/z	Thymoquinone	C10H12O2	6.21022	1.52864		Organic oxygen compounds	Organooxygen compounds	Carbonyl compounds	601129	584508	573555
6.17_422.1716m/z	20-Hydroxyrutacridone Epoxide	C19H17NO5	6.17162	-0.0301053		Organoheterocyclic compounds	Quinolines and derivatives	Benzoquinolines	597298	522348	544333
6.56_157.1236m/z	Nonoic Acid	C9H18O2	6.56028	7.00989	C01601	Lipids and lipid-like molecules	Fatty Acyls	Fatty acids and conjugates	590094	498661	474131
5.96_241.1449m/z	Annuionone F		5.95542	0.948097					589362	634781	608352
6.73_374.3632m/z	Phellonic Acid	C22H44O3	6.73402	0.874105	C19623	Lipids and lipid-like molecules	Fatty Acyls	Fatty acids and conjugates	583647	455130	476192
4.72_276.1111n	N-Lactoyl-Tryptophan	C14H16N2O4	4.71707	0.255833		Organic acids and derivatives	Carboxylic acids and derivatives	Amino acids, peptides, and analogues	580566	633902	564703
1.10_202.1803m/z	4-Hydroxy-1-(2-Hydroxyethyl)-2,2,6,6-Tetramethylpiperidine	C11H23NO2	1.09665	-1.6774		Organoheterocyclic compounds	Piperidines		572822	677599	718457
6.59_169.1237m/z	6-Endo-Hydroxycineole	C10H18O2	6.59183	0.439922		Organoheterocyclic compounds	Oxanes		572176	458142	446088
5.37_181.1099n	5-Hydroxymethylfurfuryl-Pyrrolidine	C10H15NO2	5.36808	-2.29671		Organic nitrogen compounds	Organonitrogen compounds	Amines	571250	655294	605274
6.73_890.5691m/z	Pc(20:3(6,8,11)-Oh(5)/20:2(11z,14z))	C48H86NO9P	6.73402	2.23472		Lipids and lipid-like molecules	Glycerophospholipids	Glycerophosphocholines	569746	433696	386283
5.14_209.1287m/z	Pilocarpine	C11H16N2O2	5.14302	-1.65117	C07474	Alkaloids and derivatives			565113	617495	635958
2.51_145.0736n	L-Allysine Zwitterion	C6H11NO3	2.51415	-2.17589	C04076	Organic acids and derivatives	Carboxylic acids and derivatives	Amino acids, peptides, and analogues	563826	622330	638608
5.87_514.3602m/z	Deoxycholylcitrulline	C30H51N3O6	5.86962	-6.80609		Lipids and lipid-like molecules	Steroids and steroid derivatives	Bile acids, alcohols and derivatives	559909	656571	704011
2.72_142.0863m/z	Arecaine	C7H11NO2	2.72048	-1.17642	C10128	Alkaloids and derivatives			559699	620818	632551
2.42_290.1534m/z	Desmethylnortriptyline	C18H19N	2.42178	5.44757		Benzenoids	Dibenzocycloheptenes		559600	539768	513431
6.49_383.3272m/z	N-Linoleoyl Gaba	C22H39NO3	6.48582	0.906846		Organic acids and derivatives	Carboxylic acids and derivatives	Amino acids, peptides, and analogues	558210	497849	512204
4.36_213.0772m/z	Cantharidic Acid	C10H14O5	4.3586	1.75192		Organic acids and derivatives	Carboxylic acids and derivatives	Dicarboxylic acids and derivatives	557334	576824	542461
4.47_548.2515m/z	Validamycin A	C20H35NO13	4.46675	-7.91067	C12112	Organic oxygen compounds	Organooxygen compounds	Carbohydrates and carbohydrate conjugates	555215	582773	536251
0.98_244.0930m/z	Cytidine	C9H13N3O5	0.976317	0.831679	C00475	Nucleosides, nucleotides, and analogues	Pyrimidine nucleosides		553084	623078	657294
6.15_324.2172m/z	Cibaric Acid	C18H28O5	6.1527	-0.968615		Lipids and lipid-like molecules	Fatty Acyls	Lineolic acids and derivatives	551278	440395	411415
5.24_203.1180m/z	Indole-3-Ethanol	C10H11NO	5.2374	-2.94846	C00955	Organoheterocyclic compounds	Indoles and derivatives	Indoles	549588	555804	592123
7.13_522.3562m/z	Pc(0:0/18:1)	C26H52NO7P	7.13157	0.957814		Lipids and lipid-like molecules	Glycerophospholipids	Glycerophosphocholines	548728	574851	524664
5.37_201.1136m/z	Ipomic Acid	C10H18O4	5.36873	1.99153	C08277	Lipids and lipid-like molecules	Fatty Acyls	Fatty acids and conjugates	548110	550834	555622
6.52_307.1922m/z	12,13-trans-Epoxy-9-oxo-10E,15Z-octadecadienoic acid		6.52063	0.900673					545984	502633	467208
7.32_302.1742n	Viridamine	C16H22N4O2	7.31812	3.5842		Organic acids and derivatives	Carboxylic acids and derivatives	Amino acids, peptides, and analogues	543951	397494	368618
5.19_346.1553m/z	Met-Asn	C9H17N3O4S	5.19025	1.52824		Organic acids and derivatives	Carboxylic acids and derivatives	Amino acids, peptides, and analogues	543442	597986	628685
6.18_422.2322m/z	PE(14:1/0:0)	C19H38NO7P	6.17847	2.1629					542290	421201	486240
5.78_169.0873m/z	(E)-4-Oxo-2-Nonenoic Acid	C13H22O3	5.78008	1.17342					541863	612396	534942
4.24_233.1035m/z	Hydroxyprolyl-Histidine	C11H16N4O4	4.23695	0.752657		Organic acids and derivatives	Carboxylic acids and derivatives	Amino acids, peptides, and analogues	539827	552093	579798
3.94_102.0917m/z	Isovaleraldehyde Oxime	C5H11NO	3.93645	-0.912482	C17255				533615	576416	614427
6.59_447.3567n	N-[2,6-Di(Propan-2-Yl)Phenyl]-2-Tetradecylsulfanylacetamide	C28H49NOS	6.5905	7.28173		Benzenoids	Benzene and substituted derivatives	Anilides	532140	366619	404007
3.59_126.0551m/z	3-Hydroxypyridine-2-Methanol	C6H7NO2	3.58957	1.26671		Organoheterocyclic compounds	Pyridines and derivatives	Hydroxypyridines	529186	574755	596244
6.37_398.2670m/z	Ilicicolin B	C23H32O3	6.37132	-7.23954		Lipids and lipid-like molecules	Prenol lipids	Sesquiterpenoids	528077	493031	520411
5.80_323.1983m/z	Octa-2,4-dienoylcarnitine	C15H25NO4	5.80385	4.35361					525976	544082	529045
4.97_410.1715m/z	Febarbamate	C20H27N3O6	4.96597	7.10915		Organoheterocyclic compounds	Diazines	Pyrimidines and pyrimidine derivatives	521396	555632	592020
6.30_336.2171m/z	3-[2-(3,7-dimethylocta-2,6-dien-1-yl)-3,4-dihydroxyphenyl]propanoic acid	C19H26O4	6.29512	0.433854					520859	448985	414629
5.75_394.1654m/z	Fru-Met	C11H21NO7S	5.74608	1.91311		Organic acids and derivatives	Carboxylic acids and derivatives	Amino acids, peptides, and analogues	517833	521757	518360
5.71_506.3618n	R1-Barrigenol	C30H50O6	5.70808	2.02628		Lipids and lipid-like molecules	Prenol lipids	Triterpenoids	517709	506166	545227
5.77_363.2200m/z	Chebi:70375	C21H30O5	5.76503	9.48402		Lipids and lipid-like molecules	Prenol lipids	Diterpenoids	513324	487802	511021
4.32_352.0956m/z	Aqabamycin C	C16H10N2O5	4.31943	7.33323		Phenylpropanoids and polyketides	Stilbenes		512959	480323	471904
4.49_516.3025m/z	Verdamicin	C20H39N5O7	4.48533	3.4081					512407	543995	577058
5.61_200.1417n	11-Hydroxy-2-Undecenoic Acid	C11H20O3	5.60692	5.42074		Organic acids and derivatives	Hydroxy acids and derivatives	Medium-chain hydroxy acids and derivatives	510574	522306	515131
6.10_427.1770m/z	Psychrophilin I	C23H24N4O3	6.09593	7.34687		Organoheterocyclic compounds	Indoles and derivatives	Indoles	509112	503234	520094
5.46_287.0931m/z	3-(2,4-Dihydroxy-6-Methylbenzyl)-Orsellinaldehyde	C16H16O5	5.4641	2.05058		Benzenoids	Benzene and substituted derivatives	Diphenylmethanes	508822	515798	503157
1.10_140.0706m/z	1,2,3,6-Tetradehydro-Propylproline	C7H9NO2	1.09665	-0.782367		Organic acids and derivatives	Carboxylic acids and derivatives	Amino acids, peptides, and analogues	504558	583219	616961
4.68_182.1178m/z	2[1-Oxo-2cyclopenten-2-Ylmethyl]-Butanoic Acid	C10H14O3	4.68213	-1.87674		Lipids and lipid-like molecules	Fatty Acyls	Fatty acids and conjugates	502755	547148	564155
4.53_283.0615m/z	Glycitein	C16H12O5	4.53332	1.16845	C14536	Phenylpropanoids and polyketides	Isoflavonoids	Isoflav-2-enes	501386	501330	469380
5.07_528.2363m/z	2-Amino-5-[[1-(Carboxymethylamino)-3-[1-Hydroxy-2-(Hydroxymethyl)-1-Phenylheptan-2-Yl]Sulanyl-1-Oxopropan-2-Yl]Amino]-5-Oxopentanoic Acid	C24H37N3O8S	5.06817	-2.09317					500259	562382	643696
5.59_335.1723n	Integerrimine	C18H25NO5	5.5854	-2.96077	C10328	Phenylpropanoids and polyketides	Macrolides and analogues		498941	486069	567303
6.26_297.0760m/z	Sanguinarine	C20H14NO4	6.25713	-7.33701	C06162	Alkaloids and derivatives	Benzophenanthridine alkaloids	Quaternary benzophenanthridine alkaloids	498920	471876	470971
3.89_207.0878m/z	(S,S)-Nt-Histidinylalanine	C9H14N4O4	3.89042	0.810051		Organic acids and derivatives	Carboxylic acids and derivatives	Amino acids, peptides, and analogues	497880	554317	562881
7.57_272.2355n	2-Hydroxypalmitic Acid	C16H32O3	7.57498	1.81165		Lipids and lipid-like molecules	Fatty Acyls	Fatty acids and conjugates	497286	499679	459477
4.18_310.1150m/z	Sauzivamycin	C12H15N5O5	4.18062	1.38875		Nucleosides, nucleotides, and analogues	Pyrrolopyrimidine nucleosides and nucleotides		493602	532091	531653
4.53_151.0754m/z	Methyl Phenylacetate	C9H10O2	4.53225	-0.49787					492479	517382	552943
4.44_433.1134m/z	Taxifolin 3-O-Rhamnoside	C21H22O11	4.43895	1.01495	C17449	Phenylpropanoids and polyketides	Flavonoids	Flavonoid glycosides	491539	607263	521665
7.32_353.2132m/z	Guayulin B	C23H30O3	7.31812	3.42878					490827	463073	455339
4.56_187.1229m/z	Oprea1_539196	C12H14N2	4.56003	-0.306385		Organoheterocyclic compounds	Indoles and derivatives	Pyridoindoles	488039	548987	523202
4.53_407.1604m/z	Oprea1_719212	C22H28O5	4.53332	-7.1878		Lipids and lipid-like molecules	Steroids and steroid derivatives	Steroid esters	486356	493703	508935
6.27_297.0411m/z	Glyzaglabrin	C16H10O6	6.26573	1.19626	C03662	Phenylpropanoids and polyketides	Isoflavonoids	Isoflav-2-enes	485929	386609	404667
4.92_193.0510m/z	Ferulic Acid	C10H10O4	4.92238	2.09435	C01494	Phenylpropanoids and polyketides	Cinnamic acids and derivatives	Hydroxycinnamic acids and derivatives	485598	515687	507875
6.27_1036.6994m/z	Pumilacidin B	C53H93N7O13	6.2667	8.67291		Organic acids and derivatives	Peptidomimetics	Depsipeptides	484111	314038	287798
6.28_334.2031m/z	Fema No. 4086	C17H25NO2	6.28163	2.75441		Lipids and lipid-like molecules	Prenol lipids	Monoterpenoids	483529	460633	442616
6.70_277.1814m/z	Paradol	C17H26O3	6.70367	1.03901	C10482	Benzenoids	Phenols	Methoxyphenols	483339	192006	212515
1.11_124.0394m/z	Nitrobenzene	C6H5NO2	1.11415	-0.479461	C06813				482317	487187	478748
5.72_387.1929m/z	Emedur	C21H28N2O5	5.72457	2.4555	C07178				481851	454665	443042
5.05_156.0796n	Terreinlactone A2	C8H12O3	5.05067	6.03167		Organoheterocyclic compounds	Lactones	Delta valerolactones	474943	573608	422092
7.10_199.1707m/z	Isolauric Acid	C12H24O2	7.10172	4.95112		Lipids and lipid-like molecules	Fatty Acyls	Fatty acids and conjugates	474390	325691	271802
5.25_214.0514m/z	Artemidinal	C10H6O3	5.24913	5.66973		Phenylpropanoids and polyketides	Isocoumarins and derivatives		471367	459932	459029
5.70_382.1546m/z	2-Mtia	C16H23N5O4S	5.69873	0.770863		Nucleosides, nucleotides, and analogues	Purine nucleosides		471267	446950	456081
7.07_71.0610m/z	3-Aminopropanenitrile	C3H6N2	7.0652	8.68507	C05670	Organic nitrogen compounds	Organonitrogen compounds	Organic cyanides	470728	507567	454412
5.91_160.0884n	(-)-Huperzine A	C15H18N2O	5.9074	-9.66482		Organoheterocyclic compounds	Quinolines and derivatives	Quinolones and derivatives	466968	436154	466085
5.55_237.1271n	Tox21_300440	C17H19N3O2	5.55142	-2.52126					466063	456727	454497
7.16_468.3091m/z	1-Heptadecanoylglycerophosphoethanolamine	C22H46NO7P	7.16007	2.15026		Lipids and lipid-like molecules	Glycerophospholipids	Glycerophosphoethanolamines	459579	458497	397406
6.31_236.1057m/z	2-Octanamidoacetic Acid	C10H19NO3	6.3053	-0.737255		Organic acids and derivatives	Carboxylic acids and derivatives	Amino acids, peptides, and analogues	456978	487600	457641
5.06_165.0560m/z	M-Hydrocoumaric Acid	C9H10O3	5.05862	4.89029	C11457	Phenylpropanoids and polyketides	Phenylpropanoic acids		455510	456287	464727
5.11_340.1679m/z	J2.243.321k	C17H19N3O	5.10667	4.55896		Organoheterocyclic compounds	Piperazinoazepines		451050	457612	455536
6.23_448.3906n	Sitostanetriol	C29H52O3	6.2288	-2.42626		Lipids and lipid-like molecules	Steroids and steroid derivatives	Stigmastanes and derivatives	449692	457635	439274
5.08_416.1484n	4'-Methylliquiritigenin 7-Rhamnoside	C22H24O8	5.08228	3.19791		Phenylpropanoids and polyketides	Flavonoids	Flavonoid glycosides	449342	492407	491022
5.49_348.2524n	Sativic Acid	C18H36O6	5.48792	3.45856		Lipids and lipid-like molecules	Fatty Acyls	Fatty acids and conjugates	448779	449520	424161
6.49_442.2935m/z	Na-Met 16:0	C21H41NO3S	6.48582	-8.35978		Organic acids and derivatives	Carboxylic acids and derivatives	Amino acids, peptides, and analogues	448442	403031	438489
0.79_154.0724m/z	Fapy-Adenine	C5H7N5O	0.787383	0.376299	C06502	Organoheterocyclic compounds	Diazines	Pyrimidines and pyrimidine derivatives	446293	525228	536574
4.53_533.2642n	Ergorine	C29H35N5O5	4.53332	0.785515		Alkaloids and derivatives	Ergoline and derivatives	Lysergic acids and derivatives	444723	473578	448696
4.64_243.1129m/z	Arenarine B		4.6443	0.705558					443508	473703	486318
5.74_392.1513m/z	Tox21_500551	C22H21NO3	5.74038	2.76295		Benzenoids	Benzene and substituted derivatives	Phenylmethylamines	442542	413423	406808
5.05_189.0561m/z	Surecn2932181	C11H10O3	5.05067	3.15437	C14105				441756	413822	420071
5.71_154.0995n	(E)-2,6-Dimethyl-2,5-Heptadienoic Acid	C9H14O2	5.70808	0.178046		Lipids and lipid-like molecules	Fatty Acyls	Fatty acids and conjugates	441461	463187	480979
4.16_113.0843n	Hexannic Acid	C6H11NO	4.1621	-0.794821	C06593	Organoheterocyclic compounds	Lactams	Caprolactams	441146	463548	500149
6.07_185.1186m/z	(3s)-6-Hydroxy-3-Isopropenyl-Heptanoate	C10H18O3	6.07462	0.716671	C11417	Organic acids and derivatives	Hydroxy acids and derivatives	Medium-chain hydroxy acids and derivatives	440862	452030	442474
6.52_311.2582m/z	Daturic Acid	C17H34O2	6.524	7.29511		Lipids and lipid-like molecules	Fatty Acyls	Fatty acids and conjugates	439168	385704	364135
5.90_257.1994n	Dodecanamidoacetic Acid	C14H27NO3	5.89942	0.403767		Organic acids and derivatives	Carboxylic acids and derivatives	Amino acids, peptides, and analogues	438192	438432	427016
4.79_206.0826m/z	N-Acetyl-D-Phenylalanine	C11H13NO3	4.7882	4.41425	C05620	Organic acids and derivatives	Carboxylic acids and derivatives	Amino acids, peptides, and analogues	437910	441528	448023
4.47_251.1028m/z	3-Luoro-5-(Hydroxymethyl)Oxolane-2,3,4-Triol	C5H9FO5	4.46675	-8.80084		Organic oxygen compounds	Organooxygen compounds	Carbohydrates and carbohydrate conjugates	437594	462736	500307
5.22_181.1336m/z	Anabasine	C10H14N2	5.21852	-2.80712	C11357;C06180	Alkaloids and derivatives			430539	442781	467999
6.98_496.3404m/z	Pc(0:0/16:0)	C24H50NO7P	6.97995	2.43692		Lipids and lipid-like molecules	Glycerophospholipids	Glycerophosphocholines	425896	440808	354499
2.03_258.0854n	Spongothymidine	C10H14N2O6	2.03423	0.284696	C16744	Nucleosides, nucleotides, and analogues	Pyrimidine nucleosides		424615	430755	424509
5.62_168.0656m/z	4-Hydroxymandelonitrile	C8H7NO2	5.62373	-3.24852	C03742	Benzenoids	Phenols	1-hydroxy-2-unsubstituted benzenoids	424073	431476	476907
4.13_227.1041m/z	Pro-Hyp-Oh	C10H16N2O4	4.12988	0.654891		Organic acids and derivatives	Carboxylic acids and derivatives	Amino acids, peptides, and analogues	419619	470484	478067
6.51_413.1643m/z	Heteroflavanone C	C23H26O7	6.51227	8.95427		Phenylpropanoids and polyketides	Flavonoids	Flavans	417386	415933	391392
4.85_288.1343m/z	(2e)-2-(3-Aminopropylidene)Tricyclo[9.4.0.0³,⁸]Pentadeca-1(15),3,5,7,11,13-Hexaen-9-Ol	C18H19NO	4.84598	-5.8766					416219	394657	421201
5.54_489.2505m/z	Citreoviridin D	C24H32O6	5.5379	9.97636		Organoheterocyclic compounds	Pyrans	Pyranones and derivatives	412941	445699	466034
5.94_264.1596m/z	Tavulin	C15H20O4	5.93558	-1.52694		Lipids and lipid-like molecules	Prenol lipids	Terpene lactones	409290	447501	413949
5.87_330.2275m/z	4-acetoxy-9-10-15(+-)-trihydroxyprobotrydial	C17H28O5	5.86962	-0.0406507					409251	354713	337811
4.21_315.1216n	Antramycin	C16H17N3O4	4.20878	-0.889042		Organoheterocyclic compounds	Benzodiazepines	1,4-benzodiazepines	407953	448089	424611
6.84_280.2637m/z	Linoleic Acid Amide	C18H33NO	6.83877	0.118589		Lipids and lipid-like molecules	Fatty Acyls	Fatty amides	403627	330634	268238
4.48_367.1325m/z	Refchem:122668	C20H18N2O5	4.47605	9.91333					402110	373542	369938
5.89_353.2073m/z	Tricycloalternarene B	C23H32O5	5.88845	-9.97078		Lipids and lipid-like molecules	Prenol lipids	Sesquiterpenoids	400247	376966	422301
4.71_348.1304m/z	Kinetin Riboside	C15H17N5O5	4.7088	0.433705		Nucleosides, nucleotides, and analogues	Purine nucleosides		399488	415393	441827
0.97_159.0765m/z	Hydroxyectoine	C6H10N2O3	0.966967	-1.1974	C16432	Organic acids and derivatives	Carboxylic acids and derivatives	Amino acids, peptides, and analogues	396928	432295	445536
6.65_680.4515m/z	Eupenicinicol D	C38H59NO6	6.64803	2.03045		Organic oxygen compounds	Organooxygen compounds	Carbonyl compounds	396458	246734	212471
2.39_489.1843m/z	Dl-Biotin	C10H16N2O3S	2.39442	1.438		Organoheterocyclic compounds	Biotin and derivatives		396114	404811	347161
1.19_301.1298m/z	His Tyr	C15H18N4O4	1.18867	0.735248		Organic acids and derivatives	Carboxylic acids and derivatives	Amino acids, peptides, and analogues	394014	520924	634815
4.30_137.0610m/z	4-[(1s)-1-Hydroxyethyl]Phenol	C8H10O2	4.30368	-0.333547		Benzenoids	Phenols	1-hydroxy-2-unsubstituted benzenoids	389575	423352	414610
4.81_98.0605m/z	Proline	C5H9NO2	4.80907	1.12364	C00148	Organic acids and derivatives	Carboxylic acids and derivatives	Amino acids, peptides, and analogues	387049	433835	466241
6.03_396.2171m/z	Pe(12:0/0:0)	C17H36NO7P	6.02695	3.57186		Lipids and lipid-like molecules	Glycerophospholipids	Glycerophosphoethanolamines	386717	378360	359950
6.37_690.4649m/z	Phosphatidylethanolamine	C34H68NO8P	6.37132	-5.56416		Lipids and lipid-like molecules	Glycerophospholipids	Glycerophosphoethanolamines	386603	362044	407698
5.12_236.1396m/z	Cyclobarbital	C12H16N2O3	5.11518	-1.37689					386432	419108	432585
5.89_351.1936m/z	11,17-Dihydroxy-6-Methyl-17-(1-Propynyl)Androsta-1,4,6-Triene-3-One	C23H28O3	5.89142	-8.52575		Lipids and lipid-like molecules	Steroids and steroid derivatives	Androstane steroids	383906	336107	387107
1.02_221.0671m/z	6-Acetyl-D-Glucose	C8H14O7	1.02433	1.66985	C02655				383609	403112	397922
6.37_646.4388m/z	Cer(D18:1/5-Iso Pgf2vi)	C36H65NO6	6.37132	-9.09902		Lipids and lipid-like molecules	Fatty Acyls	Eicosanoids	381736	353001	334880
4.94_137.0246m/z	P-Salicylic Acid	C7H6O3	4.93883	-0.185157	C00156	Benzenoids	Benzene and substituted derivatives	Benzoic acids and derivatives	381423	402799	389204
6.94_760.5422m/z	Pe(18:3(9,11,15)-Oh(13)/P-18:0)	C41H76NO8P	6.9422	-9.49362		Lipids and lipid-like molecules	Glycerophospholipids	Glycerophosphoethanolamines	381237	262599	310638
4.25_246.1007n	Nigellicine	C13H14N2O3	4.24848	1.03695		Organoheterocyclic compounds	Benzopyrazoles	Indazoles	380726	397154	398224
7.37_300.2672n	(R)-10-Hydroxystearate	C18H35O3-	7.36602	2.74861		Lipids and lipid-like molecules	Fatty Acyls	Fatty acids and conjugates	379717	289072	240005
4.17_240.1204n	Homocarnosine	C10H16N4O3	4.17125	-7.65833	C00884	Organic acids and derivatives	Peptidomimetics	Hybrid peptides	378120	396593	391474
6.89_601.4044m/z	Pa(10:0/I-15:0)	C28H55O8P	6.88552	-6.62879		Lipids and lipid-like molecules	Glycerophospholipids	Glycerophosphates	377540	257452	243478
3.91_326.0799m/z	Aminomethyl Fluorescein	C21H15NO5	3.90893	-3.38396		Organoheterocyclic compounds	Benzopyrans	1-benzopyrans	373544	347777	348262
6.68_494.3129m/z	Glycodeoxycholic Acid	C26H43NO5	6.67992	1.19362	C05464	Lipids and lipid-like molecules	Steroids and steroid derivatives	Bile acids, alcohols and derivatives	370944	455941	507494
3.87_213.1249m/z	Locoweed Toxin	C8H15NO3	3.87438	5.73119		Organoheterocyclic compounds	Indolizidines		368866	383089	372112
6.19_223.0287m/z	Foetisulfide A	C8H16OS3	6.18645	3.32448					368100	403079	400433
4.14_142.0322m/z	N-Formylmethionine	C6H11NO3S	4.14333	0.459439	C03145	Organic acids and derivatives	Carboxylic acids and derivatives	Amino acids, peptides, and analogues	367312	380288	397175
5.95_226.1577n	Annuionone E	C13H22O3	5.94743	5.99433					362030	377170	360063
4.74_192.0900n	Pri_175.0866_12.2	C10H10N2O	4.74482	0.866068		Organoheterocyclic compounds	Quinolines and derivatives	Aminoquinolines and derivatives	361702	394605	370765
6.24_821.5267m/z	Pg(16:0/22:4)	C44H79O10P	6.23817	-4.50621		Lipids and lipid-like molecules	Glycerophospholipids	Glycerophosphoglycerols	361238	281361	370184
6.50_195.1394m/z	Crocusatin G		6.50433	4.61764					361118	363636	337377
6.32_730.4595m/z	Ps(12:0/18:0)	C36H70NO10P	6.32362	-4.89371		Lipids and lipid-like molecules	Glycerophospholipids	Glycerophosphoserines	359829	237083	217027
4.40_382.1063m/z	Duracef	C16H17N3O5S	4.40192	-2.82115	C06878	Organoheterocyclic compounds	Lactams	Beta lactams	358362	308536	287150
0.83_279.0390m/z	Thalidomide-5-Oh	C13H10N2O5	0.8251	5.1098		Organoheterocyclic compounds	Isoindoles and derivatives	Isoindolines	357990	348188	346800
5.12_234.1251m/z	Debrisoquin	C10H13N3	5.12255	2.24761	C13650				357344	356059	345860
7.00_455.2425m/z	Strongylophorine 26	C27H36O6	6.9983	-3.67077		Lipids and lipid-like molecules	Steroids and steroid derivatives	Oxosteroids	355185	431789	543585
4.81_116.1072m/z	Hexoic Acid	C6H12O2	4.80907	-2.44374	C01585	Lipids and lipid-like molecules	Fatty Acyls	Fatty acids and conjugates	354649	390247	397455
6.94_462.2983m/z	Sn-3-O-(0:0)	C23H41O6P	6.9422	0.810428	C04590	Lipids and lipid-like molecules	Prenol lipids	Diterpenoids	354144	372981	302528
4.64_341.0891m/z	1-O-Caffeoylglucose	C15H18O9	4.63702	5.96067	C10433	Phenylpropanoids and polyketides	Cinnamic acids and derivatives	Hydroxycinnamic acids and derivatives	353115	372890	418848
5.33_150.0914m/z	N-(2,4-Dimethylphenyl)Formamide	C9H11NO	5.33063	0.644359					352302	371075	393840
5.97_329.0657m/z	Aflatoxin G1	C17H12O7	5.97345	1.59845	C16755	Phenylpropanoids and polyketides	Coumarins and derivatives	Furanocoumarins	346941	382308	386988
2.44_313.0976m/z	P-Coumaroyltriacetic Acid Lactone	C15H11O5-	2.43962	9.35525	C12087				346890	379473	406610
4.41_111.9985n	Besylic Acid	C6H6O3S	4.40588	2.2612		Benzenoids	Benzene and substituted derivatives	Benzenesulfonic acids and derivatives	346542	335229	341745
6.80_308.2221m/z	Dihydrocapsaicin	C18H29NO3	6.801	0.974666	C16952	Benzenoids	Phenols	Methoxyphenols	346406	287634	251804
5.21_206.0814m/z	Oxohydrastinine	C11H11NO3	5.20903	0.0107377		Organoheterocyclic compounds	Isoquinolines and derivatives	Isoquinolones and derivatives	345738	377584	402259
1.08_171.0765m/z	H-Hyp-Gly-Oh	C7H12N2O4	1.07817	0.238577		Organic acids and derivatives	Carboxylic acids and derivatives	Amino acids, peptides, and analogues	345147	360789	372765
5.89_602.4129m/z	PC(10:0/14:1(11Z))	C32H62NO8P	5.88845	-8.3087					345002	308650	304050
4.37_284.1704m/z	Histidylprolineamide	C11H17N5O2	4.37477	-5.06998		Organic acids and derivatives	Carboxylic acids and derivatives	Amino acids, peptides, and analogues	344657	356919	353626
5.42_469.2087m/z	Cichorioside M	C21H32O9	5.41508	8.85428					344031	364002	332386
6.63_494.3252m/z	Vinylamycin	C26H43N3O6	6.6291	1.96308		Organic acids and derivatives	Peptidomimetics	Depsipeptides	343815	329623	301267
5.72_292.2021m/z	12-Oxo-Cis-10,15-Phytodienoate	C18H27O3-	5.71757	-4.00268		Lipids and lipid-like molecules	Fatty Acyls	Fatty acids and conjugates	343680	315291	341816
4.27_259.1078m/z	2-[(2-Hydroxyphenyl)Methyl]Heptanal	C14H20O2	4.27358	-7.46003		Benzenoids	Phenols	1-hydroxy-4-unsubstituted benzenoids	343269	349997	355575
3.67_432.2247m/z	Cadabicine Methyl Ether	C26H31N3O4	3.67407	-7.77395		Phenylpropanoids and polyketides	Macrolactams		338613	377991	405039
6.39_304.2021m/z	Pyrido[2,3-D]Pyrimidin-2(1h)-One, 4-Cyclohexyl-1-Ethyl-7-Methyl-	C16H21N3O	6.3903	0.542384		Organoheterocyclic compounds	Pyridopyrimidines	Pyrido[2,3-d]pyrimidines	335300	292284	287994
5.97_306.2177m/z	N,N-Dapb	C17H26N2O3	5.97345	-1.35154					334788	356350	370506
5.58_347.2451m/z	(S)-10,16-Dihydroxyhexadecanoic Acid	C16H32O4	5.58328	4.14517		Lipids and lipid-like molecules	Fatty Acyls	Fatty acids and conjugates	334469	363975	374641
6.46_285.2425m/z	2-Methoxy-5z-Hexadecenoate	C17H32O3	6.45733	1.09818	C13792				334198	318270	306344
4.41_138.0914m/z	2-Amino-1-Phenylethanol	C8H11NO	4.41107	0.41816	C02735	Organic nitrogen compounds	Organonitrogen compounds	Amines	334107	328468	369289
6.41_243.1968m/z	2-Hydroxymyristic Acid	C14H28O3	6.40897	1.80945		Lipids and lipid-like molecules	Fatty Acyls	Fatty acids and conjugates	332284	284257	266346
4.57_447.0945m/z	Luteolin-4'-O-Glucoside	C21H20O11	4.57292	2.80804		Phenylpropanoids and polyketides	Flavonoids	Flavonoid glycosides	330958	311022	339757
0.88_150.0532n	()-Xylos	C5H10O5	0.880883	1.83045		Organic oxygen compounds	Organooxygen compounds	Carbohydrates and carbohydrate conjugates	330349	295006	343888
4.70_327.1341m/z	Talaroenamine D	C16H15NO4	4.69963	-1.45426		Benzenoids	Benzene and substituted derivatives	Benzoyl derivatives	329377	407674	392094
5.12_254.1632n	Eseroline	C13H18N2O	5.11518	0.651812		Organoheterocyclic compounds	Indoles and derivatives	Pyrroloindoles	329100	339671	374914
4.65_192.0670m/z	M-Toluric Acid	C10H11NO3	4.645	6.44957		Organic acids and derivatives	Carboxylic acids and derivatives	Amino acids, peptides, and analogues	328281	351014	350627
5.12_190.0864m/z	Indolepropionic Acid	C11H11NO2	5.11518	0.516269	C22236	Organoheterocyclic compounds	Indoles and derivatives	Indolyl carboxylic acids and derivatives	328256	337014	350669
4.95_264.1017m/z	3ipx	C9H12FN3O4	4.94767	8.82453		Nucleosides, nucleotides, and analogues	Pyrimidine nucleosides	Pyrimidine 2'-deoxyribonucleosides	325671	319465	326102
4.85_313.1457m/z	8-Angeloylegelolide	C19H24O6	4.84598	6.43268		Organoheterocyclic compounds	Cycloheptafurans		325304	357761	370039
5.38_234.1140m/z	5-(2-Furanyl)-1,2,3,4,5,6-Hexahydro-7h-1-Pyrindin-7-One	C12H13NO2	5.3767	4.80267		Organoheterocyclic compounds	Pyridines and derivatives	Hydropyridines	325184	321960	322946
5.27_135.0453m/z	3'-Hydroxyacetophenone	C8H8O2	5.27305	-0.0645164					322791	310113	300422
6.24_413.1649m/z	(2s)-2-Butanol O-[B-D-Apiofuranosyl-(1->6)-B-D-Glucopyranoside]	C15H28O10	6.242	-4.13683		Organic oxygen compounds	Organooxygen compounds	Carbohydrates and carbohydrate conjugates	320392	305075	326084
4.66_217.0970m/z	4-Formyl-Antipyrine	C12H12N2O2	4.66313	-3.59749		Organoheterocyclic compounds	Azoles	Pyrazoles	317947	364751	345563
4.47_144.1384m/z	Conhydrine	C8H17NO	4.46675	0.370532	C19983	Organoheterocyclic compounds	Piperidines		317477	353306	364891
2.34_111.0443m/z	5-Methyl-2-Furaldehyde	C6H6O2	2.33775	2.59286	C11115	Organic oxygen compounds	Organooxygen compounds	Carbonyl compounds	315056	351193	347939
7.06_528.3467n	22s-Acetoxy-3a,15a-Dihydroxylanosta-7,9(11),24-Trien-26-Oic Acid	C32H48O6	7.0557	3.12112		Lipids and lipid-like molecules	Prenol lipids	Triterpenoids	307916	242711	141518
6.87_579.3911m/z	5-Azanonane Deriv.	C29H49N5O7	6.86723	7.08253		Organic acids and derivatives	Carboxylic acids and derivatives	Amino acids, peptides, and analogues	307539	194828	181297
5.06_195.0667m/z	Gazarin	C10H12O4	5.05862	4.51302		Benzenoids	Benzene and substituted derivatives	Benzoyl derivatives	307387	321279	319012
6.56_317.1998n	Nateglinide	C19H27NO3	6.56028	2.2337	C12508				306877	340619	304064
4.23_280.0972m/z	7-Hydroxyisoflavone	C15H10O3	4.22748	-0.729276	C15615	Phenylpropanoids and polyketides	Isoflavonoids	Isoflav-2-enes	306543	277750	282790
0.98_235.0749m/z	Bisnorbiotin	C8H12N2O3S	0.976317	-1.52323	C20384	Organic acids and derivatives	Carboxylic acids and derivatives	Amino acids, peptides, and analogues	304836	351671	363303
4.83_178.0633n	Chebi:67424	C10H10O3	4.8275	1.81572		Organoheterocyclic compounds	Benzofurans		303426	294145	295628
5.51_263.0829m/z	Perlolyrine	C16H12N2O2	5.5117	1.14625	C09231	Alkaloids and derivatives	Harmala alkaloids		302845	323189	330716
6.83_267.1967m/z	Methoprene Acid	C16H28O3	6.83133	1.44929		Lipids and lipid-like molecules	Prenol lipids	Sesquiterpenoids	302619	156999	148642
7.19_481.2583m/z	LPA(18:1(11Z)/0:0)	C21H41O7P	7.1899	2.45242					301126	358161	345962
4.77_219.0667m/z	Setarin	C12H10O3	4.77232	4.78226		Phenylpropanoids and polyketides	Coumarins and derivatives		299714	296300	300664
4.26_274.1198m/z	Alanyltryptophan	C14H17N3O3	4.2642	0.46942		Organic acids and derivatives	Carboxylic acids and derivatives	Amino acids, peptides, and analogues	298700	317755	300024
5.69_414.2329m/z	1-(4-(2h-Tetrazol-5-Yl)Butyl)-4-(5h-Dibenzo[A,D][7]Annulen-5-Ylidene)Piperidine	C25H27N5	5.68525	8.85281		Benzenoids	Dibenzocycloheptenes		298456	329414	287071
6.31_221.1551m/z	(-)-Kobusone	C14H22O2	6.3053	2.22273		Organic oxygen compounds	Organooxygen compounds	Carbonyl compounds	298435	304013	299035
5.86_209.0723m/z	6-Phenyl-3-Hexen-2-One	C12H14O	5.85948	-8.77352					297824	304932	314702
7.79_401.2945n	Myxalamid B	C25H39NO3	7.79235	2.5568	C12159	Lipids and lipid-like molecules	Prenol lipids	Monoterpenoids	297279	279579	235455
4.88_372.1444m/z	Cyclokievitone Hydrate	C20H20O7	4.88282	-0.744631					296095	257574	261417
5.61_159.1029m/z	2r-Hydroxycaprylic Acid	C8H16O3	5.61463	7.09249		Lipids and lipid-like molecules	Fatty Acyls	Fatty acids and conjugates	295655	321497	331096
5.91_387.1917m/z	Assafoetidin	C24H30O4	5.9074	-3.36312		Lipids and lipid-like molecules	Prenol lipids	Terpene lactones	294792	282956	334452
5.97_632.4583m/z	beta-Sitosterol 3-O-beta-D-Glucuronopyranoside	C35H58O7	5.97345	9.56288					294146	179325	181243
4.74_377.1569m/z	2-Phenylaminoadenosine	C16H18N6O4	4.7355	-1.14592		Nucleosides, nucleotides, and analogues	Purine nucleosides		293919	299074	333857
6.09_182.1672n	Codlemone	C12H22O	6.08645	1.1466		Lipids and lipid-like molecules	Fatty Acyls	Fatty alcohols	293893	290088	277540
6.94_313.2738m/z	Chebi:79180	C19H36O3	6.9422	1.46591		Lipids and lipid-like molecules	Fatty Acyls	Fatty acids and conjugates	293012	313005	278445
5.80_369.2294m/z	10,11-Dihydro-20-Dihydroxy-Ltb4	C20H34O6	5.80385	3.08704		Lipids and lipid-like molecules	Fatty Acyls	Eicosanoids	292671	277477	274228
4.20_213.1249m/z	Ac-D-Leu-Oh	C8H15NO3	4.20142	5.53692		Organic acids and derivatives	Carboxylic acids and derivatives	Amino acids, peptides, and analogues	291690	313598	298156
5.50_202.0864m/z	2'-Aminobiphenyl-2,3-Diol	C12H11NO2	5.50002	1.9604	C08061				289552	287807	302168
6.35_546.3570m/z	Anthcolorin F	C33H49NO4	6.35232	3.02841		Lipids and lipid-like molecules	Prenol lipids	Diterpenoids	288378	184053	141764
6.88_400.3788m/z	N-Hexanoylsphinganine	C24H49NO3	6.87635	0.847733		Lipids and lipid-like molecules	Sphingolipids	Ceramides	287783	199205	193686
4.37_500.2510m/z	Apstatin	C23H33N5O5	4.37477	5.53592		Organic acids and derivatives	Peptidomimetics	Hybrid peptides	287415	298524	261913
5.04_256.1081m/z	Ser Trp	C14H17N3O4	5.03987	0.313276		Organic acids and derivatives	Carboxylic acids and derivatives	Amino acids, peptides, and analogues	285300	295990	323046
4.13_326.0799m/z	Isoxazolyl Penicillin	C13H15N3O5S	4.13387	-1.84938		Organic acids and derivatives	Carboxylic acids and derivatives	Amino acids, peptides, and analogues	280033	262382	269397
1.02_139.0503m/z	Urocanic Acid	C6H6N2O2	1.02332	0.350153	C00785	Organoheterocyclic compounds	Azoles	Imidazoles	280026	324797	311486
6.11_456.1559m/z	S-(2-Hydroxyethyl)Gsh	C12H21N3O7S	6.10543	8.51449	C14875	Organic acids and derivatives	Carboxylic acids and derivatives	Amino acids, peptides, and analogues	279525	236492	250606
5.87_229.1449m/z	Dodecandioic Acid	C12H22O4	5.86745	1.75902	C02678	Lipids and lipid-like molecules	Fatty Acyls	Fatty acids and conjugates	278677	274921	270564
3.70_169.1336m/z	3-Carbamoyl-Proxyl	C9H18N2O2	3.70213	0.487167		Organoheterocyclic compounds	Pyrrolidines	Pyrrolidine carboxylic acids and derivatives	277700	302301	312603
7.23_313.2623n	(+)-Prosopinine	C18H35NO3	7.22973	1.42812	C10167	Alkaloids and derivatives			275782	281634	230919
4.01_295.1654m/z	Tyr Leu	C15H22N2O4	4.01183	1.08391		Organic acids and derivatives	Carboxylic acids and derivatives	Amino acids, peptides, and analogues	275339	275426	293091
4.79_323.1392m/z	Cilastatin	C16H26N2O5S	4.79097	-8.96916		Organic acids and derivatives	Carboxylic acids and derivatives	Amino acids, peptides, and analogues	274690	268048	269719
4.23_208.1445m/z	Glulisine A	C11H19N3O2	4.22748	0.275246					273316	286329	312744
7.25_366.2663m/z	Car(14:2)	C21H37NO4	7.25365	4.62002		Lipids and lipid-like molecules	Fatty Acyls	Fatty acid esters	273274	285515	255188
4.37_210.1127m/z	P-Lactophenetide	C11H15NO3	4.36578	0.136634	C14262	Benzenoids	Benzene and substituted derivatives	Anilides	273106	267180	300824
4.79_217.1337m/z	5-Apb	C11H13NO	4.79097	-2.44687		Organoheterocyclic compounds	Benzofurans		273094	278046	318146
6.34_390.3581m/z	Mg(I-19:0/0:0/0:0)	C22H44O4	6.34248	0.87809		Lipids and lipid-like molecules	Glycerolipids	Monoradylglycerols	273038	216929	201651
4.63_389.1711m/z	Ai-77-B	C20H28N2O8	4.63478	0.909653		Organic acids and derivatives	Carboxylic acids and derivatives	Amino acids, peptides, and analogues	269042	262233	262209
4.99_398.0803m/z	4-Hydroxylamino-2,6-Dinitrotoluene-O-Glucoside	C13H17N3O10	4.9933	-0.928277		Benzenoids	Benzene and substituted derivatives	Toluenes	268436	193958	183678
7.00_327.2548m/z	Mg(0:0/16:1)	C19H36O4	6.9983	1.80554		Lipids and lipid-like molecules	Glycerolipids	Monoradylglycerols	266244	289490	240731
3.92_344.0666m/z	Fdump	C9H12FN2O8P	3.9179	3.91368	C04242				265981	276032	321341
5.73_108.0942n	4-Vinylcyclohexene	C8H12	5.72707	-0.721121	C19310	Hydrocarbons	Unsaturated hydrocarbons	Olefins	264395	260970	264416
6.18_267.0777m/z	5-Methoxycanthin-6-One	C15H10N2O2	6.17847	3.20048		Alkaloids and derivatives	Indolonaphthyridine alkaloids		261058	273337	265305
5.11_362.1502m/z	Navarixin	C21H23N3O5	5.10567	0.647492		Benzenoids	Benzene and substituted derivatives	Benzoic acids and derivatives	260009	284514	287588
6.97_296.2586m/z	13-Hydroxyoctadeca-9,12-dienoic acid	C18H32O3	6.97052	-1.02609					259575	189976	159197
6.17_340.1659m/z	Tryptophyl-Isoleucine	C17H23N3O3	6.17162	8.61633		Organic acids and derivatives	Carboxylic acids and derivatives	Amino acids, peptides, and analogues	259285	266649	278029
6.04_265.1912m/z	13-Hydroxylupanine	C15H24N2O2	6.03942	-2.70714	C02621	Alkaloids and derivatives	Lupin alkaloids	Sparteine, lupanine, and related alkaloids	258253	248993	245496
5.92_385.1781m/z	11-Hydroxytubotaiwine	C20H24N2O3	5.9153	3.6464		Alkaloids and derivatives	Strychnos alkaloids		257989	257855	267339
4.59_449.1083m/z	Chrysanthemin	C21H21O11+	4.58813	0.831679	C08604	Phenylpropanoids and polyketides	Flavonoids	Flavonoid glycosides	257797	276378	236769
0.86_259.0258m/z	Cid_644213	C13H9ClN2O3	0.862833	-3.84975	C15627	Benzenoids	Benzene and substituted derivatives	Nitrobenzenes	255959	331414	237232
6.52_291.1957m/z	Tuberatolide A	C18H26O3	6.524	0.653557		Lipids and lipid-like molecules	Prenol lipids	Terpene lactones	255539	200457	204133
7.01_251.2019m/z	Hugonianene B		7.00625	1.09767					255463	231392	172562
2.39_243.0978m/z	Dt	C10H14N2O5	2.39442	0.939527	C00214	Nucleosides, nucleotides, and analogues	Pyrimidine nucleosides	Pyrimidine 2'-deoxyribonucleosides	254765	269302	226744
5.08_187.0517m/z	Caulibugulone A	C10H8N2O2	5.08228	1.68066		Organoheterocyclic compounds	Isoquinolines and derivatives	Isoquinoline quinones	254603	244283	251421
5.44_215.0579n	5-Carboxypirfenidone	C12H9NO3	5.44322	-1.82338					254505	264895	257656
4.12_120.0572n	4-Methylbenzaldehyde	C8H8O	4.12465	-4.6267	C06758	Benzenoids	Benzene and substituted derivatives	Benzoyl derivatives	254419	302541	291529
5.71_385.1672m/z	Tundrenone	C22H28O8	5.70808	6.3461		Lipids and lipid-like molecules	Fatty Acyls	Fatty alcohol esters	253332	185564	147601
6.22_212.1071m/z	2-Aminoanthracene	C14H11N	6.21932	-2.31911	C14417	Benzenoids	Anthracenes		252474	241885	241102
6.48_271.1917m/z	Alismorientol A	C15H28O4	6.48048	1.06582		Lipids and lipid-like molecules	Prenol lipids	Sesquiterpenoids	252377	263627	249571
6.79_307.2151n	4-(2-Nitroethyl)Phenol	C8H9NO3	6.79152	1.16724		Benzenoids	Phenols	1-hydroxy-2-unsubstituted benzenoids	251537	289024	359903
5.50_420.2286m/z	Sibrafiban	C20H28N4O6	5.50002	9.25451					250527	251109	252406
4.42_472.2756m/z	Gentamicin C1a	C19H39N5O7	4.4202	3.27214	C00908	Organic oxygen compounds	Organooxygen compounds	Carbohydrates and carbohydrate conjugates	250222	219058	262173
6.38_285.2426m/z	Tanikolide	C17H32O3	6.38082	2.34058		Lipids and lipid-like molecules	Fatty Acyls	Fatty alcohols	248005	233890	234764
1.11_136.0913m/z	4-Fluoroamphetamine	C9H12FN	1.10563	-5.4567	C22767	Benzenoids	Benzene and substituted derivatives	Phenethylamines	247902	311928	310624
5.84_303.1163m/z	Gynocardin	C12H17NO8	5.84075	-9.51267	C08331	Organic oxygen compounds	Organooxygen compounds	Carbohydrates and carbohydrate conjugates	247605	268804	251333
5.83_312.1344m/z	Indolmycin	C14H15N3O2	5.83127	7.67702	C21444	Organoheterocyclic compounds	Indoles and derivatives	Indoles	247108	262629	286771
4.70_309.1825m/z	H-Phe-Leu-Oh	C15H22N2O3	4.70123	3.85354		Organic acids and derivatives	Carboxylic acids and derivatives	Amino acids, peptides, and analogues	246802	259889	272339
4.57_191.0655m/z	Hydroorotic Acid	C5H6N2O4	4.56915	-4.97584	C00337	Organic acids and derivatives	Carboxylic acids and derivatives	Amino acids, peptides, and analogues	245864	246832	262926
6.99_339.2897m/z	Glycidyl Oleate	C21H38O3	6.98917	0.697241	C19426	Lipids and lipid-like molecules	Fatty Acyls	Fatty acid esters	244031	268567	226458
7.13_536.2089m/z	1xp6	C28H31NO4S	7.13368	-4.78263		Phenylpropanoids and polyketides	Stilbenes		243846	328951	411599
6.01_178.0877m/z	(-)-Salsolinol	C10H13NO2	6.01112	2.27039	C09642	Organoheterocyclic compounds	Tetrahydroisoquinolines		243086	239329	237477
5.85_290.1267n	Limazepine B2	C15H18N2O4	5.85082	0.187214		Organoheterocyclic compounds	Benzodiazepines	1,4-benzodiazepines	242778	230092	233687
3.28_454.1513m/z	Synerazol	C22H23NO7	3.27837	8.65497		Organic oxygen compounds	Organooxygen compounds	Carbonyl compounds	240183	279269	305641
5.59_169.0332m/z	Fema No. 3347	C8H10O2S	5.59125	1.86968					239405	235820	245241
5.56_274.1111m/z	g-Nitro-l-arginine methyl ester	C7H15N5O4	5.55688	-6.84					236482	251900	285663
5.42_271.1078m/z	Apaziquone	C15H16N2O4	5.41508	0.425329		Organoheterocyclic compounds	Indoles and derivatives		230663	252497	233367
4.72_225.0772m/z	Ethyl Syringate	C11H14O5	4.71713	0.758198		Benzenoids	Benzene and substituted derivatives	Benzoic acids and derivatives	230472	227985	229713
5.15_275.1499m/z	Talaromycin A	C12H22O4	5.14592	-0.356652		Organic oxygen compounds	Organooxygen compounds	Ethers	230385	219089	238157
7.16_774.5568m/z	Phosphatidylcholine 16	C40H80NO8P	7.16007	-7.75213					229852	272009	247908
5.13_394.2375m/z	(4aR,5aS,9R)-9-ethynyl-9a,11b-dimethylhexadecahydrocyclopenta[1,2]phenanthro[8a,9-b]oxirene-3,9-diol	C21H30O3	5.1337	5.06193					228141	225663	213836
4.82_528.2611m/z	Versicoloritide B	C30H35N5O5	4.81852	0.962133		Organic acids and derivatives	Carboxylic acids and derivatives	Amino acids, peptides, and analogues	227800	149449	275989
6.44_283.1919m/z	Gallicynoic Acid H	C16H28O4	6.44078	0.56115		Lipids and lipid-like molecules	Fatty Acyls	Fatty acids and conjugates	226884	228462	220504
4.28_157.0200n	2wej	C6H7NO2S	4.28002	1.54632		Benzenoids	Benzene and substituted derivatives	Benzenesulfonamides	226520	247744	225447
5.36_233.1650m/z	Norfentanyl	C14H20N2O	5.35863	-3.64971		Benzenoids	Benzene and substituted derivatives	Anilides	225871	223432	246494
4.35_547.2305m/z	Doxorubicin-Semiquinone	C27H33NO11	4.3472	2.43104		Organic oxygen compounds	Organooxygen compounds	Carbohydrates and carbohydrate conjugates	224478	248497	230423
6.21_255.1592m/z	Maritolide	C14H22O4	6.20987	2.01					224434	235632	247335
2.18_364.0666m/z	Adenylic Acid	C10H14N5O7P	2.18492	2.23738	C00020	Nucleosides, nucleotides, and analogues	Purine nucleotides	Purine ribonucleotides	223933	226876	159450
4.54_491.2869m/z	Bisnortilidin	C15H19NO2	4.54172	-7.16298		Organic acids and derivatives	Carboxylic acids and derivatives	Amino acids, peptides, and analogues	223587	326506	289241
5.15_123.0452m/z	3-Methylcatechol	C7H8O2	5.14592	0.630835	C02923	Benzenoids	Phenols	Benzenediols	223541	212096	206328
4.38_168.1147n	Lidocaine-N-Oxide	C14H22N2O2	4.3841	-0.513863		Organic acids and derivatives	Carboxylic acids and derivatives	Amino acids, peptides, and analogues	223485	234836	250946
2.11_299.0091m/z	3-Thiacytidine	C9H12N2O5S	2.11435	-2.994		Organic oxygen compounds	Organooxygen compounds	Carbohydrates and carbohydrate conjugates	221767	219220	248674
4.74_288.1475n	Indole-3-Acetyl-L-Isoleucine	C16H20N2O3	4.74482	0.355657		Organic acids and derivatives	Carboxylic acids and derivatives	Amino acids, peptides, and analogues	221175	218854	299952
2.26_135.0554m/z	N-Me-4py	C7H8N2O2	2.2624	0.742117	C05843	Organoheterocyclic compounds	Pyridines and derivatives	Pyridinecarboxylic acids and derivatives	219787	239692	251817
6.04_360.1346m/z	Benzodiazepinedione	C18H15N3O2	6.03942	6.98693		Organoheterocyclic compounds	Benzodiazepines	1,4-benzodiazepines	219298	218455	228716
4.47_210.0776m/z	3-Methoxytyrosine	C10H13NO4	4.46983	1.95964		Organic acids and derivatives	Carboxylic acids and derivatives	Amino acids, peptides, and analogues	218999	239450	229173
5.27_539.2299m/z	(2s,2'S)-Pyrosaccharopine	C11H18N2O5	5.26588	-4.752		Organic acids and derivatives	Carboxylic acids and derivatives	Amino acids, peptides, and analogues	218992	280635	308333
5.72_178.1359n	[R-(E)]-4-(4-Methyl-3-cyclohexen-1-yl)-3-penten-2-one		5.71757	0.562678					218919	223552	227355
5.34_386.2440m/z	Hirsutine	C22H28N2O3	5.34008	0.625163	C16972	Alkaloids and derivatives	Corynanthean-type alkaloids		218685	249128	214728
0.71_183.0059m/z	2,3-Dinitrophenol	C6H4N2O5	0.713633	-8.05629		Benzenoids	Phenols	Nitrophenols	218000	238857	203275
4.91_238.0868m/z	1-Carboxyethylisoleucine	C9H17NO4	4.90652	8.28492		Organic acids and derivatives	Carboxylic acids and derivatives	Amino acids, peptides, and analogues	216882	218496	220597
4.23_410.1553m/z	3-Hydroxycotinine glucuronide	C16H20N2O8	4.22748	-2.85565					216418	239490	288534
4.99_368.1270m/z	Anspor	C16H19N3O4S	4.9933	-2.83623	C06897	Organic acids and derivatives	Carboxylic acids and derivatives	Amino acids, peptides, and analogues	214583	144112	120323
4.68_416.2492m/z	Dihydroxylysinonorleucine	C18H37N5O8	4.68213	-2.47846		Organic acids and derivatives	Carboxylic acids and derivatives	Amino acids, peptides, and analogues	213230	242930	186600
6.30_506.3258m/z	Pc(17:2(9z,12z)/0:0)	C25H48NO7P	6.30463	3.41106		Lipids and lipid-like molecules	Glycerophospholipids	Glycerophosphocholines	212041	190137	185315
5.98_215.1657m/z	(11r)-Hydroxylauric Acid	C12H24O3	5.97927	2.17021					211984	217742	197112
1.09_108.0455m/z	Tox21_304013	C6H7NO	1.08822	0.484467		Organoheterocyclic compounds	Pyridines and derivatives	Methylpyridines	210758	222494	213691
1.10_128.0354m/z	Pidolic Acid	C5H7NO3	1.10413	-0.715101	C01879	Organic acids and derivatives	Carboxylic acids and derivatives	Amino acids, peptides, and analogues	210699	265731	211850
5.57_403.2716m/z	Cryptomeridiol 11-Rhamnoside	C21H38O6	5.5674	5.32429		Lipids and lipid-like molecules	Prenol lipids	Sesquiterpenoids	210266	211548	205397
4.61_212.0953n	Harmine	C13H12N2O	4.61317	1.76648	C06538	Alkaloids and derivatives	Harmala alkaloids		209634	213297	224624
6.61_352.3213m/z	Nae 20:2	C22H41NO2	6.61017	1.3348					208953	186388	173823
5.80_186.0564m/z	N-Mqc Cpd	C11H9NO2	5.80385	2.65002					207187	198779	189819
4.84_126.0689n	Caramel	C7H10O2	4.83532	6.21635					207071	200318	186820
2.26_130.0631n	5-Oxocaproic Acid	C6H10O3	2.2624	0.0219325	C02129	Lipids and lipid-like molecules	Fatty Acyls	Fatty acids and conjugates	206660	250223	259595
4.49_147.0553m/z	Glutamine, 4-Fluoro-	C5H9FN2O3	4.4948	-6.78086		Organic acids and derivatives	Carboxylic acids and derivatives	Amino acids, peptides, and analogues	206616	226195	237943
4.44_504.2248m/z	Retrocalamin	C24H30O9	4.43895	3.09672		Organoheterocyclic compounds	Naphthopyrans		205913	216391	245701
4.56_375.0641m/z	Gropins	C9H19O11P	4.56003	-8.11717	C01225	Phenylpropanoids and polyketides	Flavonoids	Flavonoid glycosides	205394	192548	176424
6.50_309.2062m/z	Soraphen O	C18H28O4	6.49532	2.25857	C15818				205025	164796	177091
6.36_396.2515n	Australin A	C22H36O6	6.36117	0.341997		Lipids and lipid-like molecules	Prenol lipids	Sesquiterpenoids	204995	182599	196063
6.67_225.1024m/z	(+)-Ap-7	C7H16NO5P	6.667	8.90537		Organic acids and derivatives	Carboxylic acids and derivatives	Amino acids, peptides, and analogues	204147	220063	229616
3.64_455.2618m/z	Staphylopeptide A	C20H34N6O6	3.6364	1.25339		Organic acids and derivatives	Carboxylic acids and derivatives	Amino acids, peptides, and analogues	203811	217640	253247
7.82_906.6355m/z	Pe(20:3(8z,11z,14z)-2oh(5,6)/22:1(13z))	C47H86NO10P	7.81618	-9.44279		Lipids and lipid-like molecules	Glycerophospholipids	Glycerophosphoethanolamines	203289	183263	202519
4.45_168.0656m/z	Pdsp1_000258	C8H11NO4	4.44845	0.613534		Organic acids and derivatives	Carboxylic acids and derivatives	Amino acids, peptides, and analogues	203073	221620	231164
6.71_978.6211m/z	Ps(20:3(8z,11z,14z)-2oh(5,6)/20:0)	C46H84NO12P	6.70555	5.80805		Lipids and lipid-like molecules	Glycerophospholipids	Glycerophosphoserines	202784	166630	125280
1.76_482.1102m/z	[8-(2-Hydroxy-1-Sulooxypropan-2-Yl)-2-Oxo-8,9-Dihydrouro[2,3-H]Chromen-9-Yl] (E)-2-Methylbut-2-Enoate	C19H20O10S	1.76287	-4.37665		Phenylpropanoids and polyketides	Coumarins and derivatives	Furanocoumarins	201940	260224	241767
4.13_344.0668m/z	Molybdopterin Precursor Z	C10H11N5O7P-	4.13387	9.79156		Organoheterocyclic compounds	Pteridines and derivatives	Pterins and derivatives	201110	226018	214079
6.66_171.1393m/z	Cekanoic Acid	C10H20O2	6.664	0.623602		Lipids and lipid-like molecules	Fatty Acyls	Fatty acids and conjugates	200679	89948.9	94595.8
5.81_325.2123m/z	Kaurenoic Acid	C20H30O2	5.81227	-4.91751	C11874	Lipids and lipid-like molecules	Prenol lipids	Diterpenoids	200471	232286	220791
5.43_293.0494m/z	(2-hydroxy-1,2-diphenylethoxy)sulfonic acid	C14H14O5S	5.43225	1.71053					200445	192170	198480
5.67_342.1026m/z	2'-C-Methylguanosine	C11H15N5O5	5.66978	-9.9224		Nucleosides, nucleotides, and analogues	Purine nucleosides		199777	193506	201003
6.68_762.5570m/z	Sm(D18:2(4e,14z)/20:5(5z,8z,10e,14z,17z)-Oh(12))	C43H75N2O7P	6.6765	2.69062		Organic nitrogen compounds	Organonitrogen compounds	Quaternary ammonium salts	199751	209359	164851
4.22_291.0988m/z	Metyna	C13H14N2O3	4.21705	0.577745	C07829	Organoheterocyclic compounds	Diazines	Pyrimidines and pyrimidine derivatives	199614	201229	215646
4.49_343.0411m/z	Viscidulini	C15H10O7	4.48533	-6.25995		Phenylpropanoids and polyketides	Flavonoids	Flavones	199472	169264	173951
5.67_331.0814m/z	Dillenetin	C17H14O7	5.67047	-0.0253644		Phenylpropanoids and polyketides	Flavonoids	Flavones	199402	190358	200538
4.85_344.1972m/z	Gelsenicine	C19H22N2O3	4.85498	1.04833		Organoheterocyclic compounds	Indoles and derivatives		199082	241283	259367
6.15_545.3717m/z	Valactamide A	C30H54N2O4	6.1527	0.281863		Organic acids and derivatives	Peptidomimetics	Depsipeptides	197883	4.07687e+06	3.52325e+06
7.26_311.2022m/z	Longithorone K		7.2616	1.94293					196919	236969	201540
6.18_229.1813m/z	Hydroxy Tridecanoic Acid	C13H26O3	6.17847	2.94923		Lipids and lipid-like molecules	Fatty Acyls	Fatty acids and conjugates	196512	191302	200637
4.92_151.0867m/z	Tox21_302118	C8H10N2O	4.92	-3.03047		Benzenoids	Benzene and substituted derivatives	Benzoic acids and derivatives	196069	192249	213768
5.22_325.1434n	1-(4-Aminophenyl)-7,8-Dimethoxy-3-Methyl-5h-2,3-Benzodiazepin-4-One	C18H19N3O3	5.21742	2.38055		Organoheterocyclic compounds	Benzodiazepines		196059	216803	196944
6.75_215.1656m/z	Sabinic Acid	C12H24O3	6.75112	0.846659	C08317	Organic acids and derivatives	Hydroxy acids and derivatives	Medium-chain hydroxy acids and derivatives	195912	193976	223551
6.63_240.2091n	14-Hydroxy-12,13-dihydrosesquiterpineol		6.6291	-0.668362					195171	198299	128032
5.77_184.1698m/z	Tecostanine	C11H21NO	5.76503	1.57102	C09989	Organoheterocyclic compounds	Piperidines		195170	207216	178880
4.23_502.2665m/z	Tyr-pro-leu-gly-NH2	C22H33N5O5	4.22748	5.19913					194566	176834	200570
6.10_171.0918m/z	Indolepropionamide	C11H12N2O	6.09593	0.474388		Organoheterocyclic compounds	Indoles and derivatives	Tryptamines and derivatives	194353	187169	203127
5.74_425.2473m/z	Tilsuprost	C20H33NO4S	5.73658	-0.37473					194251	184995	189314
4.84_407.1342m/z	3,4,5-trihydroxy-6-[4-(2-methyl-3-oxobut-1-en-1-yl)phenoxy]oxane-2-carboxylic acid	C17H20O8	4.83663	6.79657					193282	166238	160059
6.10_323.1875m/z	Hynapene A	C18H28O5	6.09898	3.48538		Lipids and lipid-like molecules	Fatty Acyls	Fatty acids and conjugates	193009	199348	193055
3.64_341.0672m/z	Norclobazam	C15H11ClN2O2	3.6364	1.15475		Organoheterocyclic compounds	Benzodiazepines		192051	211691	250773
6.85_441.3694m/z	3beta-3-Hydroxy-18-Lupen-21-One	C30H48O2	6.84852	-7.57592		Lipids and lipid-like molecules	Prenol lipids	Triterpenoids	192022	111268	120894
5.63_181.1104n	2-(5-Methyluran-2-Yl)Piperidin-3-Ol	C10H15NO2	5.63323	0.87185		Organic nitrogen compounds	Organonitrogen compounds	Amines	191680	197532	222656
4.79_344.1737n	Tox21_110950	C19H24N2O4	4.79097	0.371214					190697	165423	219962
6.63_339.1646m/z	8:1+2o Fatty Acyl Hexoside	C14H26O8	6.63232	-2.80562		Lipids and lipid-like molecules	Fatty Acyls	Fatty acyl glycosides	190563	204832	180200
6.54_492.2727m/z	2-Acyl-sn-glycero-3-phosphoethanolamine (N-C16:1)	C21H42NO7P	6.54298	5.56943					190370	141719	127488
6.50_119.0858m/z	(Prop-1-En-2-Yl)Benzene	C9H10	6.49532	-0.236374	C14395				190325	115323	130422
4.41_191.0592n	5-Phenyl-Oxzd	C10H9NO3	4.40588	4.75336	C16596	Benzenoids	Benzene and substituted derivatives		189653	207621	217119
0.84_112.0508m/z	Cytosine	C4H5N3O	0.84395	2.33606	C00380	Organoheterocyclic compounds	Diazines	Pyrimidines and pyrimidine derivatives	189024	254008	249416
6.89_307.2634m/z	2,7,11-Cembratrien-4,6-Diol	C20H34O2	6.88552	1.36088	C09072	Lipids and lipid-like molecules	Prenol lipids	Diterpenoids	188988	192105	178716
3.07_349.0484m/z	Thmp	C12H17N4O4PS	3.07102	-3.00045	C01081	Organoheterocyclic compounds	Diazines	Pyrimidines and pyrimidine derivatives	187907	171849	193177
4.81_271.1443m/z	(+)-Quinolactacin A2	C16H18N2O2	4.80907	0.216899		Organoheterocyclic compounds	Quinolines and derivatives	Pyrroloquinolines	186608	240162	238735
6.59_303.1874n	Na-Cys 12:0	C15H29NO3S	6.59183	1.8733					186119	197872	208522
7.47_502.3744m/z	N-Oleoyl Arginine	C24H46N4O3	7.47495	2.41811		Organic acids and derivatives	Carboxylic acids and derivatives	Amino acids, peptides, and analogues	185682	158962	143112
4.37_277.1185m/z	2-(2,6-Dihydroxy-3,4-Dimethoxycyclohexylidene)Acetonitrile	C10H15NO4	4.36578	9.74542					185290	190841	170691
5.07_148.0757m/z	Ginnamic Acid Amide	C9H9NO	5.06817	0.377768		Phenylpropanoids and polyketides	Cinnamic acids and derivatives	Cinnamic acid amides	185224	212945	202422
4.93_290.1389m/z	Benzoyl Ecgonine	C16H19NO4	4.9292	1.08018	C10847	Benzenoids	Benzene and substituted derivatives	Benzoic acids and derivatives	185104	213307	205130
5.33_442.3016m/z	Linoleoyl Glycine	C20H35NO3	5.33063	-8.79804		Organic acids and derivatives	Carboxylic acids and derivatives	Amino acids, peptides, and analogues	185059	235724	248441
4.53_208.0983m/z	(E)-5-(3,4,5,6-Tetrahydro-3-Pyridylidenemethyl)-2-Furanmethanol	C11H13NO2	4.5254	5.06725		Organoheterocyclic compounds	Pyridines and derivatives	Hydropyridines	184556	183733	173756
5.88_262.1088m/z	3-Ethyl-3-Phenylpiperidine-2,6-Dione	C13H15NO2	5.88343	1.40606	C07489	Organoheterocyclic compounds	Piperidines	Phenylpiperidines	182928	175612	182361
5.60_191.0967n	Butionine	C8H17NO2S	5.59528	-6.8188		Organic acids and derivatives	Carboxylic acids and derivatives	Amino acids, peptides, and analogues	181546	177193	197419
4.98_282.1239m/z	1-Methyltryptophan	C12H14N2O2	4.98443	9.66421					180958	194130	208658
2.09_288.0727m/z	8-Hydroxy-2-Desoxyguanosine	C10H13N5O5	2.08615	8.4179		Nucleosides, nucleotides, and analogues	Purine nucleosides	Purine 2'-deoxyribonucleosides	180771	177913	215927
2.23_312.0644m/z	Pbt2 Compound	C12H12Cl2N2O	2.22527	-9.73992		Organoheterocyclic compounds	Quinolines and derivatives	Haloquinolines	180568	179706	199123
4.59_162.0550m/z	2,8-Quinolinediol	C9H7NO2	4.58813	0.415099	C06342	Organoheterocyclic compounds	Quinolines and derivatives	Quinolones and derivatives	180445	186833	184800
7.25_205.1602m/z	4-Octylphenol	C14H22O	7.24573	2.03666	C14132	Benzenoids	Phenols	1-hydroxy-2-unsubstituted benzenoids	180312	163395	130876
6.24_477.3061m/z	N-Docosahexaenoyl Gaba	C26H39NO3	6.23817	-7.75427		Organic acids and derivatives	Carboxylic acids and derivatives	Amino acids, peptides, and analogues	180043	189284	208522
3.57_117.0558m/z	5-Hydroxypentanoate	C5H9O3-	3.5717	1.60486		Lipids and lipid-like molecules	Fatty Acyls	Fatty acids and conjugates	179884	183546	185034
7.25_464.3141m/z	LPA(20:1(11Z)/0:0)	C23H45O7P	7.24558	0.0136632					179752	162393	144906
3.44_122.0729n	2-Phenylethan-1-Amine	C8H11N	3.43853	-2.54035	C05332	Benzenoids	Benzene and substituted derivatives	Phenethylamines	179734	200734	200983
5.88_213.1500m/z	Putaminoxin E	C12H22O3	5.87543	4.30858		Organoheterocyclic compounds	Lactones		179419	180658	172161
3.43_279.0834m/z	N7-(2-Carbamoyl-2-Hydroxyethyl)Guanine	C8H10N6O3	3.42903	7.15192		Organoheterocyclic compounds	Imidazopyrimidines	Purines and purine derivatives	178951	192073	197064
4.08_260.1033m/z	Ro-2433	C10H13FN2O5	4.07777	-5.31884		Nucleosides, nucleotides, and analogues	Pyrimidine nucleosides	Pyrimidine 2'-deoxyribonucleosides	178817	180572	187300
5.13_372.2285m/z	Vincamine	C21H26N2O3	5.1337	0.964819	C09251	Alkaloids and derivatives	Eburnan-type alkaloids		178704	197565	241094
2.19_212.1044m/z	Glycylproline	C7H12N2O3	2.19288	5.44192		Organic acids and derivatives	Carboxylic acids and derivatives	Amino acids, peptides, and analogues	178186	166090	164835
5.46_255.1242m/z	1',8-Dihydroaplysinopsin	C14H16N4O	5.45617	0.663278					177873	198599	166676
0.90_145.0608m/z	No-Pro	C5H8N2O3	0.900783	0.108841	C19485	Organic acids and derivatives	Carboxylic acids and derivatives	Amino acids, peptides, and analogues	177269	202807	210279
6.74_522.3571m/z	Pc(O-16:0/0:0)	C24H52NO6P	6.74352	7.51041		Lipids and lipid-like molecules	Glycerophospholipids	Glycerophosphocholines	177183	162437	105560
4.38_382.0461m/z	4'-Amino-3',6'-Dihydroxyspiro[2-Benzouran-3,9'-Xanthene]-1-One	C20H13NO5	4.38228	-7.63442					176676	165311	171384
6.30_408.2512m/z	LPA(0:0/16:1(11Z))	C19H37O7P	6.30463	-0.601158					176547	147414	164617
4.49_237.0772m/z	Niosh/Lu5167400	C11H12O3	4.48578	1.86354		Benzenoids	Phenols	1-hydroxy-4-unsubstituted benzenoids	175706	173307	169249
1.11_320.0538n	Alternarian Acid	C15H12O8	1.10563	1.77312		Benzenoids	Benzene and substituted derivatives	Benzoic acids and derivatives	173957	229442	151046
2.59_109.0407m/z	Imidazole Acetaldehyde	C5H6N2O	2.59065	-1.3821	C05130	Organoheterocyclic compounds	Azoles	Imidazoles	173766	166653	170206
4.21_341.0477m/z	Sulfo Jasmonate	C12H18O7S	4.20937	3.34143		Lipids and lipid-like molecules	Fatty Acyls	Lineolic acids and derivatives	173533	189426	172693
6.26_452.2764m/z	(14alpha,17beta,20s,22r)-14,20-Epoxy-17-Hydroxy-1-Oxowitha-3,5,24-Trienolide	C28H36O5	6.25713	-8.04901		Lipids and lipid-like molecules	Steroids and steroid derivatives	Steroid lactones	173217	148312	159762
4.79_227.1179m/z	Neocuproine	C14H12N2	4.79097	-2.65482		Organoheterocyclic compounds	Phenanthrolines		173196	141517	163184
5.49_329.1405m/z	Fragransol-B	C19H22O5	5.48792	3.63153		Phenylpropanoids and polyketides	2-arylbenzofuran flavonoids		173161	177849	168271
4.79_334.1760m/z	Val-Pro-Pro	C15H25N3O4	4.79097	7.37737		Organic acids and derivatives	Carboxylic acids and derivatives	Amino acids, peptides, and analogues	173144	85731	171714
6.03_710.4613m/z	Ps(15:0/14:1(9z))	C35H66NO10P	6.0299	0.604863		Lipids and lipid-like molecules	Glycerophospholipids	Glycerophosphoserines	172896	99089.7	76106.5
6.69_422.2670m/z	LysoPA(17:0cycw7/0:0)	C20H39O7P	6.68667	-0.296999					172661	148186	112010
4.20_349.1082m/z	Ranitidine	C13H22N4O3S	4.20142	-7.92833		Organic nitrogen compounds	Organonitrogen compounds	Amines	171459	204054	180898
5.34_124.0759m/z	1beta-Methylcarbapenem	C7H9NO	5.34008	0.703385		Organoheterocyclic compounds	Lactams	Beta lactams	171117	183420	202215
6.54_247.0867m/z	5-Thio-D-Glucose	C6H12O5S	6.54298	8.11653		Organic oxygen compounds	Organooxygen compounds	Carbohydrates and carbohydrate conjugates	171072	155212	148238
4.24_519.2243m/z	Galactoarabinan	C20H36O14	4.23695	-9.19431					170493	237505	256834
2.50_219.0801m/z	Ser Met	C8H16N2O4S	2.49543	1.34794		Organic acids and derivatives	Carboxylic acids and derivatives	Amino acids, peptides, and analogues	168904	185293	185658
7.73_382.2976m/z	N-Oleoyl Threonine	C22H41NO4	7.72765	2.26923					168500	154547	166990
5.19_208.0441m/z	Isosorbide 2-Nitrate	C6H9NO6	5.19357	-8.34883		Organoheterocyclic compounds	Furofurans	Isosorbides	168089	176529	165421
5.32_416.1273m/z	(1s)-Hydroxy-(2s)-Glutathionyl-1,2-Dihydronaphthalene	C20H25N3O7S	5.32148	-0.452157	C14792	Organic acids and derivatives	Carboxylic acids and derivatives	Amino acids, peptides, and analogues	167436	103012	88561.2
5.55_214.1089m/z	3-Hydroxy-C6-Homoserine Lactone	C10H17NO4	5.55142	5.83		Organic acids and derivatives	Carboxylic acids and derivatives	Amino acids, peptides, and analogues	166525	164995	173913
5.59_308.0954m/z	2'-Deoxyguanosine	C10H13N5O4	5.5854	-6.24519	C00330	Nucleosides, nucleotides, and analogues	Purine nucleosides	Purine 2'-deoxyribonucleosides	165517	172930	201343
5.79_276.1709m/z	6-N-tert-butyl-1-N-methyl-2,3-dihydroindole-1,6-dicarboxamide	C15H21N3O2	5.79335	0.966116					164597	166667	177434
5.62_215.1292m/z	Undecandioic Acid	C11H20O4	5.62242	3.87695		Lipids and lipid-like molecules	Fatty Acyls	Fatty acids and conjugates	163845	175614	163363
1.04_138.0438n	5-Aminonicotinic Acid	C6H6N2O2	1.04032	5.28609		Organoheterocyclic compounds	Pyridines and derivatives	Pyridinecarboxylic acids and derivatives	163824	161175	157708
4.98_181.0735n	Hydroxyphenylalanine	C9H11NO3	4.97513	-2.12307	C19712	Organic acids and derivatives	Carboxylic acids and derivatives	Amino acids, peptides, and analogues	163173	194573	173415
2.44_510.1414m/z	3-(3,4-dimethoxyphenyl)-N-[2-(3,4-dimethoxyphenyl)ethyl]-2-(sulfooxy)propanimidic acid	C21H27NO9S	2.43962	0.849187					162941	166725	155443
3.77_154.0632n	Hydroxytyrosol	C8H10O3	3.77075	2.34913		Benzenoids	Phenols	Tyrosols and derivatives	162248	168861	169882
4.33_304.1656m/z	Trp Val	C16H21N3O3	4.32877	-0.427429		Organic acids and derivatives	Carboxylic acids and derivatives	Amino acids, peptides, and analogues	160672	191920	179384
5.75_315.0867m/z	3,6-Dihydroxy-5,7-Dimethoxyflavone	C17H14O6	5.74608	1.93359		Phenylpropanoids and polyketides	Flavonoids	Flavones	160109	140192	147716
4.12_207.1129m/z	Phenylethylmalonamide	C11H14N2O2	4.12465	-2.42394	C07499	Benzenoids	Benzene and substituted derivatives	Phenylacetamides	159938	159819	182078
5.96_173.1187m/z	Hydroxynonanoic Acid	C9H18O3	5.95542	6.13161		Lipids and lipid-like molecules	Fatty Acyls	Fatty acids and conjugates	159529	175333	181151
3.71_329.0797m/z	Moracin K	C19H16O5	3.71148	4.22307		Phenylpropanoids and polyketides	2-arylbenzofuran flavonoids		158225	141487	135778
6.51_497.3202m/z	Ascorbylpalmitic Acid	C22H38O7	6.51455	-5.82968					158200	82196.8	55717
5.66_300.2171m/z	(6e,8s,10z)-8-Hydroxy-3-Oxohexadecadienoic Acid	C16H26O4	5.66157	0.619923		Lipids and lipid-like molecules	Fatty Acyls	Fatty acids and conjugates	158022	149794	137717
6.54_396.2514m/z	LPA(15:0/0:0)	C18H37O7P	6.54298	-0.151576					157786	139012	132475
7.45_342.2661m/z	Car 12:0	C19H37NO4	7.4465	2.70955		Lipids and lipid-like molecules	Fatty Acyls	Fatty acid esters	157782	129989	125266
4.37_336.1457m/z	(+)-Diversonol	C15H18O6	4.37477	3.3625		Organoheterocyclic compounds	Benzopyrans	1-benzopyrans	157440	194183	146546
6.54_301.2391m/z	Chebi:79288	C17H34O4	6.54437	1.24265		Lipids and lipid-like molecules	Fatty Acyls	Fatty acids and conjugates	157117	299518	295325
5.33_401.1730m/z	Scholaricine	C20H24N2O4	5.32868	3.47475		Alkaloids and derivatives	Strychnos alkaloids		157072	146889	148654
6.83_355.2499m/z	13,14-Dihydro-Pgf2alpha	C20H36O5	6.83133	2.98301		Lipids and lipid-like molecules	Fatty Acyls	Eicosanoids	157035	102599	150190
4.25_191.0817m/z	Quinaldic Acid	C10H7NO2	4.24608	1.13455	C06325	Organoheterocyclic compounds	Quinolines and derivatives	Quinoline carboxylic acids	156699	166507	128293
5.19_330.1353m/z	2-[2-hydroxy-3-(3-methoxyphenyl)propyl]benzene-1,3,5-triol	C16H18O5	5.18577	4.05009					156539	180163	165394
4.82_143.0174m/z	Thiolactone	C6H8O2S	4.81962	1.10024		Organoheterocyclic compounds	Dihydrothiophenes		155763	170812	168434
5.19_241.1084m/z	Phaeofuran B	C12H18O5	5.19357	2.55935		Organoheterocyclic compounds	Dihydrofurans		155310	168268	165475
4.74_302.1501m/z	H-D-Tyr-Val-Gly-Oh	C16H23N3O5	4.74482	0.545831		Organic acids and derivatives	Carboxylic acids and derivatives	Amino acids, peptides, and analogues	155297	135993	171522
4.84_277.0656m/z	N-[(2s)-2-Amino-2-Carboxyethyl]-L-Glutamate	C8H12N2O6-2	4.84307	-9.28009	C21559				155246	166424	170308
4.16_110.0248m/z	2-Pyrrolecarboxylic Acid	C5H5NO2	4.16152	0.137381	C05942	Organoheterocyclic compounds	Pyrroles	Pyrrole carboxylic acids and derivatives	154743	165921	152833
5.33_377.0712m/z	Enterolactone 3''-sulfate	C18H18O7S	5.32868	2.97169					154650	146328	149166
5.65_339.1917m/z	Dahliane J	C22H30O5	5.65208	-9.97855		Organic acids and derivatives	Carboxylic acids and derivatives	Carboxylic acid derivatives	154565	171083	162286
2.61_218.0731n	1-Hydroxypyrene	C16H10O	2.60652	0.260274	C14519	Benzenoids	Pyrenes		154467	152801	137780
7.57_431.2781m/z	Ophiobolin C	C25H38O3	7.57498	-5.59673		Lipids and lipid-like molecules	Prenol lipids	Sesterterpenoids	153895	128218	122783
4.43_279.1701m/z	Isoleucyl-Phenylalanine	C15H22N2O3	4.42945	-1.53535		Organic acids and derivatives	Carboxylic acids and derivatives	Amino acids, peptides, and analogues	153828	167339	204790
4.12_138.0682n	2,5-Dimethylbenzene-1,3-Diol	C8H10O2	4.12465	0.823401		Benzenoids	Benzene and substituted derivatives	Xylenes	152791	182279	191322
0.72_426.9881m/z	Uridine 5'-Diphosphate	C9H14N2O12P2	0.722317	-8.12317	C00015	Nucleosides, nucleotides, and analogues	Pyrimidine nucleotides	Pyrimidine ribonucleotides	152054	82185.1	66114.2
5.50_209.0823m/z	Dmshnihyqfqggg-Uhfffaoysa-N	C11H14O4	5.50387	1.9154					150911	158034	158563
6.15_244.1790n	Ile Ile	C12H24N2O3	6.1546	1.38161		Organic acids and derivatives	Carboxylic acids and derivatives	Amino acids, peptides, and analogues	150524	132173	129573
6.29_411.3330m/z	Na-Lys 12:0	C18H36N2O3	6.28563	-1.51357		Organic acids and derivatives	Carboxylic acids and derivatives	Amino acids, peptides, and analogues	150457	139729	135532
5.15_317.0972m/z	Levoamine	C9H12N2O4	5.15387	-8.41917		Benzenoids	Benzene and substituted derivatives	Nitrobenzenes	150311	135002	151792
3.84_231.0779m/z	5-Methoxy-2-Indolic Acid	C10H9NO3	3.8425	5.03753		Organoheterocyclic compounds	Indoles and derivatives	Indolecarboxylic acids and derivatives	150259	150624	153059
5.51_156.1152n	Actinol	C9H16O2	5.5095	0.377298		Organic oxygen compounds	Organooxygen compounds	Alcohols and polyols	149148	150871	169391
4.28_238.0217m/z	Trans-S-(1-Propenyl)-Cysteine Disulfide	C6H11NO2S2	4.28002	1.79386		Organic acids and derivatives	Carboxylic acids and derivatives	Amino acids, peptides, and analogues	148737	166788	144149
6.11_804.4948m/z	Pa(Txb2/18:2(9z,12z))	C41H71O12P	6.10543	-9.31451		Lipids and lipid-like molecules	Fatty Acyls	Eicosanoids	148035	136658	105950
4.63_216.0878m/z	Kinetin	C10H9N5O	4.62528	-0.837876	C08272	Organoheterocyclic compounds	Imidazopyrimidines	Purines and purine derivatives	147946	144937	142723
5.31_238.1089m/z	Decarestrictine A1	C10H14O4	5.31273	4.8977		Organoheterocyclic compounds	Lactones		147632	150902	152448
5.01_179.1180m/z	5-(1-Hydroxyethylidene)-Hexahydro-7h-Cyclopenta[B]Pyridin-7-One	C10H13NO2	5.01167	-2.34588					147560	165284	179444
7.18_444.3324m/z	Psychosine From Bovine Brain	C24H47NO7	7.17905	0.903257		Lipids and lipid-like molecules	Sphingolipids	Glycosphingolipids	146550	90352.4	82023.7
0.87_371.1020m/z	Zopiclone	C17H17ClN6O3	0.8723	0.536707		Organoheterocyclic compounds	Pyrrolopyrazines	Cyclopyrrolones	146213	79416.6	122965
4.50_189.0421n	Kynurenic Acid	C10H7NO3	4.5043	-2.51229	C01717	Organoheterocyclic compounds	Quinolines and derivatives	Quinoline carboxylic acids	146138	154182	167916
6.00_221.0823m/z	2-Hydroxy-3-Phenoxypropyl Prop-2-Enoate	C12H14O4	6.00317	1.47702					146099	160544	134336
5.33_181.0510m/z	Cis-3-(3-Carboxyethenyl)-3,5-Cyclohexadiene-1,2-Diol	C9H10O4	5.32868	6.00523	C12622	Organic oxygen compounds	Organooxygen compounds	Alcohols and polyols	145653	148817	141470
0.83_148.0605m/z	D-Apionolactone	C5H8O5	0.8251	-3.23414	C22218	Organoheterocyclic compounds	Lactones	Gamma butyrolactones	145083	62998.3	117036
4.92_204.0670m/z	Indolelactic Acid	C11H11NO3	4.92238	4.45949	C02043	Organoheterocyclic compounds	Indoles and derivatives	Indolyl carboxylic acids and derivatives	144214	159856	159553
0.64_111.0088m/z	2-Furoate	C5H3O3-	0.641617	-1.60754					144086	149526	143367
5.58_118.0654m/z	Acetic Acid Anilide	C8H9NO	5.5759	1.99059	C07565	Benzenoids	Benzene and substituted derivatives		144000	149705	162986
5.15_285.0984m/z	Lycobetaine	C16H12NO3+	5.15235	-6.27783	C12189	Organoheterocyclic compounds	Quinolines and derivatives	Benzoquinolines	143882	149053	168020
7.12_862.6113m/z	Pc(O-40:4)	C48H90NO7P	7.12207	3.16184		Lipids and lipid-like molecules	Glycerophospholipids	Glycerophosphocholines	142681	118245	136891
4.12_151.0867m/z	Accelerene	C8H10N2O	4.1156	-3.11011	C19680				142471	162702	162926
6.13_200.2374m/z	N-Methyldodecylamine	C13H29N	6.13395	0.941473					142353	135870	143462
4.53_168.1020m/z	2-Hepteneoylglycine	C9H15NO3	4.53225	0.563049					142095	149769	149488
5.29_406.2127m/z	Blavin	C19H25N5O4	5.29365	9.29349	C07127	Organoheterocyclic compounds	Diazinanes	Piperazines	141111	138131	126041
1.89_148.0630m/z	7-Methyladenine	C6H7N5	1.89067	1.15604	C02241	Organoheterocyclic compounds	Imidazopyrimidines	Purines and purine derivatives	140777	138961	134050
1.11_176.0741m/z	Ptca Cpd	C7H13NO2S	1.10563	0.671209		Organic acids and derivatives	Carboxylic acids and derivatives	Amino acids, peptides, and analogues	140199	172958	176369
5.39_446.2767m/z	5-Hydroxymethyltolterodine	C22H31NO2	5.3867	-5.0147		Benzenoids	Benzene and substituted derivatives	Diphenylmethanes	140182	197960	152356
4.64_222.1487m/z	Lucidulinone	C13H19NO2	4.6443	0.363108					140064	130168	125327
5.91_142.0265m/z	Hydroxymuconic Semialdehyde	C6H5O4-	5.9074	2.86133	C00682				138773	144043	143172
4.22_215.0829m/z	Lycoperodine 1	C12H12N2O2	4.2248	1.32092					138706	134722	151508
2.33_231.0812m/z	Ac-D-Met-Oh	C7H13NO3S	2.32792	4.8114		Organic acids and derivatives	Carboxylic acids and derivatives	Amino acids, peptides, and analogues	138695	115118	127674
2.30_185.0935m/z	5-Hydroxypipecolic Acid	C6H11NO3	2.29607	6.19906		Organic acids and derivatives	Carboxylic acids and derivatives	Amino acids, peptides, and analogues	138558	138297	134398
5.43_205.0862m/z	Anofinic Acid	C12H12O3	5.43375	0.780505					138556	137489	141290
4.99_123.0452m/z	5-Methylbenzene-1,3-Diol	C7H8O2	4.99448	-0.528827	C00727	Benzenoids	Phenols	Benzenediols	138184	140962	139586
0.74_175.1191m/z	Amino Acid(Arg-)	C6H14N4O2	0.741117	-0.500693	C02385	Organic acids and derivatives	Carboxylic acids and derivatives	Amino acids, peptides, and analogues	137979	97446	130226
6.05_340.2023m/z	Phe Pro Ile	C20H29N3O4	6.04893	0.818087		Organic acids and derivatives	Carboxylic acids and derivatives	Amino acids, peptides, and analogues	137568	97490.1	102215
6.56_172.1256n	Mehp	C16H22O4	6.56028	2.25945	C03343	Benzenoids	Benzene and substituted derivatives	Benzoic acids and derivatives	136850	133442	127113
6.86_367.1928m/z	Gestrinone	C21H24O2	6.86305	4.60057		Lipids and lipid-like molecules	Steroids and steroid derivatives	Estrane steroids	136169	130030	133258
6.73_350.3056m/z	3-Amino-2-Methoxynonadec-5-En-4-Ol	C20H41NO2	6.73402	8.23285		Organic oxygen compounds	Organooxygen compounds	Alcohols and polyols	135426	138551	99255.5
7.06_496.3043m/z	GPEtn(9:0/9:0)	C23H46NO8P	7.0557	1.85289					134801	145110	133357
4.85_152.0165m/z	1,2-Benzisothiazolin-3-One	C7H5NOS	4.84598	0.366269		Organoheterocyclic compounds	Benzothiazoles		134290	142047	164356
6.54_221.1538m/z	2,4,6,8-Tetramethyl-3,4-Dihydroxydec-8(9)-Enolide	C14H24O4	6.54298	0.728749		Organic oxygen compounds	Organooxygen compounds	Alcohols and polyols	133882	107692	102569
6.94_411.3586m/z	N-Linoleoyl Leucine	C24H43NO3	6.9422	1.17184		Organic acids and derivatives	Carboxylic acids and derivatives	Amino acids, peptides, and analogues	133143	137502	118994
6.72_423.3587m/z	Minaxolone	C25H43NO3	6.71503	1.42416		Lipids and lipid-like molecules	Steroids and steroid derivatives	Pregnane steroids	132783	101637	90593.6
4.63_239.0831m/z	2-Fluoro-M-Tyrosine	C9H10FNO3	4.62908	-0.453374		Organic acids and derivatives	Carboxylic acids and derivatives	Amino acids, peptides, and analogues	132769	138320	154358
5.56_138.0914m/z	P-Phenetidine	C8H11NO	5.55688	0.724711		Benzenoids	Phenol ethers	Aminophenyl ethers	131628	131776	143364
1.18_228.0750n	Deoxyuridine	C9H12N2O5	1.17505	1.45395	C00526	Nucleosides, nucleotides, and analogues	Pyrimidine nucleosides	Pyrimidine 2'-deoxyribonucleosides	131033	119759	129719
3.83_310.1147m/z	6-[(3-carboxy-3-methylprop-2-en-1-yl)oxy]-3,4,5-trihydroxyoxane-2-carboxylic acid	C11H16O9	3.83423	5.07862					130829	144325	147247
3.27_490.1281m/z	2-O-Desmethyl Cisapride	C22H27ClFN3O4	3.26888	-5.37621		Benzenoids	Benzene and substituted derivatives	Benzoic acids and derivatives	130828	152485	134910
6.18_426.3211m/z	Iocholic Acid	C24H40O5	6.18148	-0.685536	C17649	Lipids and lipid-like molecules	Steroids and steroid derivatives	Bile acids, alcohols and derivatives	130561	108237	109785
5.77_230.2117m/z	Delta-Tridecalactone	C13H24O2	5.76503	1.2686		Organoheterocyclic compounds	Lactones	Delta valerolactones	130532	136944	131531
5.56_390.2488m/z	Compound Np-000222	C19H34O8	5.55688	-1.03278		Lipids and lipid-like molecules	Fatty Acyls	Fatty acyl glycosides	130319	113893	141603
5.30_306.2080m/z	Paniculine	C24H39NO7	5.2969	2.10122		Lipids and lipid-like molecules	Prenol lipids	Diterpenoids	130276	123854	138970
1.05_301.0357m/z	Nicotinate Mononucleotide	C11H15NO9P+	1.05145	3.4174	C01185				130055	167879	164545
5.14_350.2072m/z	Coutaric Acid	C18H27N3O4	5.14302	-0.801187		Phenylpropanoids and polyketides	Cinnamic acids and derivatives	Hydroxycinnamic acids and derivatives	129840	122666	160832
0.89_286.0447m/z	Sulfametrole	C9H10N4O3S2	0.891283	5.13594					129645	120489	131223
6.94_271.2269m/z	Chebi:66217	C16H30O3	6.9422	2.64297		Organic oxygen compounds	Organooxygen compounds	Alcohols and polyols	129286	229766	159967
5.76_209.1187m/z	(R)-(+)-Patulolide B		5.76418	0.285781					127270	118563	117150
6.31_473.3477m/z	Dg-Ms	C24H48O6	6.31413	5.43278		Lipids and lipid-like molecules	Glycerolipids	Diradylglycerols	127002	89093.4	114889
4.90_275.1388m/z	Talaroenamine B	C15H15NO3	4.90145	-0.699771		Organic oxygen compounds	Organooxygen compounds	Carbonyl compounds	126823	133778	123257
4.26_349.1397m/z	R-138727	C18H20FNO3S	4.26443	3.08685		Benzenoids	Benzene and substituted derivatives	Halobenzenes	126799	141215	151210
5.16_319.1113m/z	1-(2-hydroxyphenyl)-7-phenylhept-4-en-3-one	C19H20O2	5.16187	6.48959					126748	110982	135600
4.42_140.0475n	3-Methoxycatechol	C7H8O3	4.4218	-0.348182	C23060	Benzenoids	Phenols	Methoxyphenols	126625	126996	118960
6.13_374.1503m/z	Tryptophyl-Phenylalanine	C20H21N3O3	6.13395	7.98826		Organic acids and derivatives	Carboxylic acids and derivatives	Amino acids, peptides, and analogues	126505	106604	108643
6.24_343.0815m/z	5,8-Dihydroxy-2-(1-Hydroxy-5-Methoxy-4-Oxocyclohex-2-En-1-Yl)-3,7-Dimethoxy-4h-Chromen-4-One	C18H18O9	6.23817	0.779898		Organoheterocyclic compounds	Benzopyrans	1-benzopyrans	126483	135883	136329
6.63_369.2538m/z	Org-6001	C19H31NO2	6.6291	6.67077		Lipids and lipid-like molecules	Steroids and steroid derivatives	Androstane steroids	126233	99872.9	103193
4.81_150.0021m/z	2-Hydroxybenzothiazole	C7H5NOS	4.81182	1.51148		Organoheterocyclic compounds	Benzothiazoles		125943	117904	114295
5.32_505.2452m/z	Butyl (S)-3-Hydroxybutyrate [Arabinosyl-(1->6)-Glucoside]	C19H34O12	5.32148	-9.66446		Lipids and lipid-like molecules	Fatty Acyls	Fatty acyl glycosides	125302	151472	135972
1.11_200.0568m/z	3,5/4-Trihydroxycyclohexa-1,2-Dione	C6H8O5	1.11205	5.50373	C04287	Organic oxygen compounds	Organooxygen compounds	Alcohols and polyols	125023	119113	107952
6.82_286.3105m/z	2s-Amino-3r-Octadecanol	C18H39NO	6.81985	0.620209		Organic nitrogen compounds	Organonitrogen compounds	Amines	123887	120671	110716
6.39_313.0708m/z	Dihydrodemethylsterigmatocystin	C17H12O6	6.3903	0.365149	C20444	Phenylpropanoids and polyketides	Sterigmatocystins		123462	106918	97271.8
7.58_384.2590m/z	N-Oleoyl Cysteine	C21H39NO3S	7.58295	3.04846		Organic acids and derivatives	Carboxylic acids and derivatives	Amino acids, peptides, and analogues	123425	112592	100374
4.36_169.0873m/z	Boonein	C9H14O3	4.3586	2.4726		Lipids and lipid-like molecules	Prenol lipids	Terpene lactones	123334	126983	133765
2.23_296.0918m/z	3ebo	C15H10O4	2.22527	-2.1158	C10028	Phenylpropanoids and polyketides	Flavonoids	Flavones	123233	115776	115555
6.40_269.1760m/z	Chebi:66168	C15H26O4	6.401	-0.488183		Lipids and lipid-like molecules	Prenol lipids	Sesquiterpenoids	123229	144392	171314
4.50_137.0710m/z	4-Aminobenzamide	C7H8N2O	4.5043	-3.52767		Benzenoids	Benzene and substituted derivatives	Benzoic acids and derivatives	123107	141141	145162
5.53_346.2227m/z	Gly Pro Arg	C13H24N6O4	5.52842	8.99765		Organic acids and derivatives	Carboxylic acids and derivatives	Amino acids, peptides, and analogues	123083	112105	126642
0.83_294.0035m/z	Ebselen	C13H9NOSe	0.8251	0.563529		Benzenoids	Benzene and substituted derivatives		123064	113549	157637
5.40_392.1854n	CI-1018	C24H20N4O2	5.3962	5.65278					122945	150128	152807
4.63_196.1335m/z	Rebemide	C11H15NO	4.62528	-1.5069					122901	141533	135480
6.24_357.2791m/z	3-Oxocholanic Acid	C24H38O3	6.23817	0.708775	C03070				122864	119832	126717
6.39_309.1714m/z	Neobritannilactone A	C17H26O5	6.39305	1.05108		Lipids and lipid-like molecules	Prenol lipids	Terpene lactones	122669	136295	136363
5.29_274.1074m/z	Clostrindolin	C14H11NO3	5.29365	0.0909797		Organoheterocyclic compounds	Indoles and derivatives	Indoles	121795	143567	128458
4.91_191.0817m/z	2-hydroxy-4-methyl-3H-benzo[e][1,4]diazepin-5(4H)-one	C10H10N2O2	4.91095	0.787504					121318	140225	134582
4.27_242.1289m/z	4-(dimethylamino)azobenzene n-oxide	C14H15N3O	4.27358	0.381708					121190	135534	127510
5.53_263.0812m/z	8-Deoxy-11-Hydroxy-13-Chlorogrosheimin	C15H19ClO4	5.52842	-7.07603		Lipids and lipid-like molecules	Prenol lipids	Terpene lactones	121172	105831	113920
7.26_558.3609n	Milbemycin Beta2	C33H50O7	7.25508	9.40472		Phenylpropanoids and polyketides	Macrolides and analogues	Milbemycins	121149	83293.5	68018.1
5.59_462.2705m/z	Neryl Rhamnosyl-Glucoside	C22H38O10	5.5854	0.455756		Lipids and lipid-like molecules	Prenol lipids	Terpene glycosides	120869	121215	141767
6.81_325.2377m/z	Tofa	C19H32O4	6.81033	1.39855		Organoheterocyclic compounds	Furans	Furoic acid and derivatives	120763	79657.4	79084
3.10_333.0760m/z	12a-Hydroxyerosone	C20H16O7	3.0992	0.639388		Phenylpropanoids and polyketides	Isoflavonoids	Rotenoids	120692	136633	145268
5.80_208.0441m/z	Glucarolactam	C6H9NO6	5.79598	-8.28042		Organic acids and derivatives	Carboxylic acids and derivatives	Amino acids, peptides, and analogues	120364	130711	135832
6.43_368.1608m/z	N-Desethyloxybutynin	C20H27NO3	6.42897	-4.49045		Benzenoids	Benzene and substituted derivatives		120297	95575.5	94157.1
7.29_338.2709m/z	Monohydroxyperhexiline	C19H35NO	7.2862	2.81111		Organic oxygen compounds	Organooxygen compounds	Alcohols and polyols	120251	108873	91179.5
7.20_354.2659m/z	N,N-Dimethylsphingosine	C20H37NO4	7.19778	2.58358	C13914	Organic nitrogen compounds	Organonitrogen compounds	Amines	119250	150137	126239
6.63_278.2480m/z	Obscuraminol A	C18H31NO	6.6291	1.22478		Organic nitrogen compounds	Organonitrogen compounds	Amines	119223	120431	90271
6.70_448.3201m/z	N-Eicosapentaenoyl Glutamine	C25H38N2O4	6.69608	7.1668					118993	47857.3	21700.8
4.44_271.0601m/z	6,7,4'-Trihydroxyisoflavone	C15H10O5	4.43895	-0.0724983	C14314	Phenylpropanoids and polyketides	Isoflavonoids	Isoflav-2-enes	118681	130676	115335
3.66_146.0601m/z	8-Hydroxyquinoline	C9H7NO	3.66472	0.500901	C19434	Organoheterocyclic compounds	Quinolines and derivatives	8-hydroxyquinolines	118523	124833	133704
5.60_136.0758m/z	2'-Aminoacetophenone	C8H9NO	5.59528	0.608351		Organic oxygen compounds	Organooxygen compounds	Carbonyl compounds	118045	112118	122353
6.17_385.3177m/z	N-Myristoyl Arginine	C20H40N4O3	6.17162	1.08367		Organic acids and derivatives	Carboxylic acids and derivatives	Amino acids, peptides, and analogues	117787	107576	107648
6.34_411.1492m/z	1-(3-Methyl-2-Butenoyl)-6-Apiosylglucose	C16H26O11	6.33712	-2.66655					117580	97607.2	84207.6
7.45_459.3008m/z	Alpha-Tocotrienoxyl Radical	C29H44O2	7.4465	-6.46405		Lipids and lipid-like molecules	Prenol lipids	Diterpenoids	117461	94715.4	70547.7
7.13_578.8848m/z	Thio-Molybdenum Cofactor	C10H10MoN5O7PS3-2	7.13157	-5.60747	C21486	Organoheterocyclic compounds	Pteridines and derivatives	Pterins and derivatives	117000	75776.6	53766.3
4.12_226.1074m/z	Radicamine B	C11H15NO4	4.12465	1.06179		Organoheterocyclic compounds	Pyrrolidines	Phenylpyrrolidines	116554	100928	110541
3.92_206.0813m/z	Isoeugenitol	C11H10O4	3.9179	-1.99374		Organoheterocyclic compounds	Benzopyrans	1-benzopyrans	116014	133360	127066
3.88_152.0356m/z	Cheetan	C7H7NO3	3.88233	1.70949	C12115	Benzenoids	Benzene and substituted derivatives	Benzoic acids and derivatives	115530	125852	121261
6.82_277.1450m/z	Monooctyl Phthalate	C16H22O4	6.82335	1.71718		Benzenoids	Benzene and substituted derivatives	Benzoic acids and derivatives	114522	86733.8	92652.9
5.36_157.0873m/z	3-Oxooctanoic Acid	C8H14O3	5.36078	1.62248		Organic acids and derivatives	Keto acids and derivatives	Medium-chain keto acids and derivatives	114505	116315	111734
4.41_173.0935m/z	N-Alpha-Acetyl-Ornithine	C7H14N2O3	4.40588	1.92207					114143	118783	125424
5.57_244.0441m/z	Humic Acid	C9H9NO6	5.5674	-6.9244		Organic acids and derivatives	Carboxylic acids and derivatives	Amino acids, peptides, and analogues	114104	116336	118116
5.60_506.2971m/z	Ximelagatran	C24H35N5O5	5.59528	-0.47854					113826	133177	131093
3.88_368.0667m/z	Fluorodeoxyuridine Monophosphate	C9H12FN2O8P	3.88098	2.33336		Organoheterocyclic compounds	Diazines	Pyrimidines and pyrimidine derivatives	113073	130869	120039
4.94_233.0459m/z	Ancistroquinone B		4.93883	2.02964					113064	110743	126362
5.87_163.0390m/z	7-Hydroxychromone	C9H6O3	5.86962	-0.429362					113032	116234	128199
6.51_167.1444m/z	2-Methylisoborneol	C11H20O	6.51227	0.492121	C20243	Lipids and lipid-like molecules	Prenol lipids	Monoterpenoids	112973	117698	99067.7
6.97_323.2236m/z	Protolichesterinic Acid	C19H32O4	6.96653	2.37928		Organoheterocyclic compounds	Lactones	Gamma butyrolactones	112966	114675	154044
5.52_358.1554m/z	Lysiformine	C22H17N3O	5.51897	-0.522927		Organoheterocyclic compounds	Indoles and derivatives	Indoles	112474	107200	119691
5.62_315.2070m/z	Mitiglinide	C19H25NO3	5.62373	-0.691816	C13326				111862	92862.2	77394.8
5.76_165.9793m/z	2-Mercaptobenzothiazole	C7H5NS2	5.75623	4.86279	C14437	Organoheterocyclic compounds	Benzothiazoles		111514	102389	103568
5.42_138.0199m/z	4-Nitrophenol	C6H5NO3	5.4244	1.33542	C00870	Benzenoids	Phenols	Nitrophenols	110979	109789	98136.9
0.83_380.1079m/z	Loganate	C16H23O10-	0.8251	0.519135		Lipids and lipid-like molecules	Prenol lipids	Terpene glycosides	110265	40378.5	123875
6.15_322.2032m/z	Sterebin O	C16H26O4	6.14663	4.80871		Organoheterocyclic compounds	Naphthofurans		108902	95691.5	87267.3
4.80_120.0576n	2-Phenylacetaldehyde	C8H8O	4.79598	-0.130607	C00601	Benzenoids	Benzene and substituted derivatives	Phenylacetaldehydes	108703	115069	124338
4.75_460.2753m/z	Fortimicin A	C17H35N5O6	4.75412	1.44044	C17708				108480	80562.9	117967
6.81_323.2236m/z	Dihydromonacolin L Acid	C19H32O4	6.80738	2.99466	C20851				108238	58641.3	66338.3
4.14_295.1654m/z	2,4-Diaminoazobenzene	C12H12N4	4.14333	-7.952	C14617	Organoheterocyclic compounds	Azobenzenes		108120	118340	125951
5.19_332.1496m/z	Kamahine C	C14H20O5	5.19025	8.27803		Organic oxygen compounds	Organooxygen compounds	Ethers	107954	102098	120641
3.90_168.1020m/z	Norpandamarilactonine A	C9H13NO2	3.8999	-0.717718					107921	117668	122841
6.50_135.0805m/z	2,5-Dimethylbenzaldehyde	C9H10O	6.50482	0.673982		Benzenoids	Benzene and substituted derivatives	Benzoyl derivatives	107706	61369.9	69721.7
2.23_180.0901n	Mausamine	C9H12N2O2	2.22527	1.46511	C05638	Organic oxygen compounds	Organooxygen compounds	Carbonyl compounds	107518	115677	108638
5.19_216.1596m/z	2-Nonanamidoacetic Acid	C11H21NO3	5.19025	1.58091		Organic acids and derivatives	Carboxylic acids and derivatives	Amino acids, peptides, and analogues	107513	113509	112424
6.64_258.1491m/z	Pelubiprofen	C16H18O3	6.63857	-1.10136		Phenylpropanoids and polyketides	Phenylpropanoic acids		107136	88475.8	63930.5
6.46_470.2888m/z	Cytochalasin Rpho		6.45733	2.99098					106960	100780	94500.7
5.20_194.0814m/z	11z-0705	C10H9NO2	5.19953	-1.97591		Organoheterocyclic compounds	Indoles and derivatives	Indoles	106952	112223	120768
5.44_401.1601m/z	Gomisin R	C22H24O7	5.44322	1.70463		Phenylpropanoids and polyketides	Tannins	Hydrolyzable tannins	106543	108406	112672
4.46_108.0455m/z	2-Aminophenol	C6H7NO	4.46188	0.523436	C01987	Benzenoids	Benzene and substituted derivatives	Aniline and substituted anilines	106057	109757	101363
5.12_174.1279m/z	Phenylhexatrien	C12H12	5.11518	1.18728		Benzenoids	Benzene and substituted derivatives	Styrenes	105597	104091	102488
6.61_467.3502m/z	(1R,3S,5E)-5-[(2E)-2-[(1R,3As,7aR)-1-[(2R,3E,5E)-7-ethyl-7-hydroxy-5-methylnona-3,5-dien-2-yl]-7a-methyl-2,3,3a,5,6,7-hexahydro-1H-inden-4-ylidene]ethylidene]-4-methylidenecyclohexane-1,3-diol	C31H48O3	6.60837	-6.09184					105597	116381	106590
1.18_374.1579m/z	Glu-Asp-Ile	C15H25N3O8	1.183	2.43927		Organic acids and derivatives	Carboxylic acids and derivatives	Amino acids, peptides, and analogues	105076	107466	107877
0.92_200.0919m/z	L-Anticapsin	C9H13NO4	0.919783	0.102913	C20941	Organic acids and derivatives	Carboxylic acids and derivatives	Amino acids, peptides, and analogues	104839	112211	117417
3.72_369.0984m/z	Naringenin-7-O--D-xylopyranoside	C20H20O9	3.72085	3.78807					104542	103260	114833
3.92_310.1070m/z	Columbianetin	C14H14O4	3.9179	5.8935	C19707	Phenylpropanoids and polyketides	Coumarins and derivatives	Furanocoumarins	104018	91957	109999
4.19_487.2555m/z	Cereusitin A	C25H34N4O6	4.18993	0.879739		Organic acids and derivatives	Carboxylic acids and derivatives	Amino acids, peptides, and analogues	103992	120444	119934
4.95_191.0540m/z	4,6-Bis(Methylthio)Hexanoic Acid	C8H16O2S2	4.94767	-8.82289		Lipids and lipid-like molecules	Fatty Acyls	Fatty acids and conjugates	103828	65716	76140.9
4.25_219.0778m/z	3-Hydroxy-1,4-Benzodiazepine	C9H8N2O	4.24848	2.21726		Organoheterocyclic compounds	Benzodiazepines	1,4-benzodiazepines	102942	105788	106762
6.01_129.0922m/z	Heptylic Acid	C7H14O2	6.01112	0.868059	C17714	Lipids and lipid-like molecules	Fatty Acyls	Fatty acids and conjugates	102819	101855	97573.6
4.05_127.0402m/z	Osmundalactone	C6H8O3	4.05027	-1.03917		Organoheterocyclic compounds	Pyrans	Pyranones and derivatives	102815	104723	104016
7.07_85.0765m/z	1h-Pyrrole	C4H5N	7.07455	7.64117	C19907	Organoheterocyclic compounds	Heteroaromatic compounds		102794	101382	87576.8
5.75_313.0723m/z	Nicosulfuron-Tp Ausn	C10H14N6O4S	5.74825	1.64559		Organoheterocyclic compounds	Pyridines and derivatives	Pyridinesulfonamides	102782	99275.1	110385
5.95_259.1443m/z	Alpha-Copaen-8-Ol	C15H24O	5.9451	-7.24345		Lipids and lipid-like molecules	Prenol lipids	Sesquiterpenoids	102331	109219	99203
6.99_374.0536n	Sulfoquinovisyldiacylglycerol	C11H18O12S	6.99035	2.46081		Lipids and lipid-like molecules	Glycerolipids	Glycosylglycerols	102171	78608.3	45036.4
5.28_243.1593m/z	Ieodomycin A	C13H22O4	5.2752	2.25854		Lipids and lipid-like molecules	Fatty Acyls	Fatty alcohols	100505	92421.7	101743
1.11_180.0669m/z	Tyrosine	C9H11NO3	1.11205	1.53603	C00082	Organic acids and derivatives	Carboxylic acids and derivatives	Amino acids, peptides, and analogues	100495	111143	97319.3
5.33_403.1870m/z	Refchem:133912	C15H22O6	5.33063	8.26958		Organoheterocyclic compounds	Pyrans	Pyranones and derivatives	100262	123553	115905
3.97_300.1266m/z	4-hydroxy-2-nonenal-[L-Cys] conjugate	C12H23NO4S	3.97407	9.50943					100230	100463	100057
5.59_273.0772m/z	Apiforol	C15H14O5	5.59125	1.32063	C12124				100118	109068	111238
5.61_147.0454m/z	Cinnamic Acid	C9H8O2	5.61463	1.7553	C10438;C00423	Phenylpropanoids and polyketides	Cinnamic acids and derivatives	Cinnamic acids	100113	104746	104266
5.87_164.0839n	Emery 5703	C10H15NO2	5.86962	1.228		Organic nitrogen compounds	Organonitrogen compounds	Amines	100098	90555.6	94433.1
4.45_316.1294m/z	Glycyl-Tryptophan	C13H15N3O3	4.44845	7.91478					99839	102914	119038
5.88_466.2342m/z	N1-Caffeoyl-N10-feruloylspermidine	C26H33N3O6	5.879	1.14893					99696.8	102544	105187
5.53_325.0821m/z	(6s,7r)-2,6,7,8-Tetrahydroxy-2-Oxo-1,3,2lambda5-Dioxaphosphonan-5-One	C6H11O8P	5.52842	8.53487		Organic acids and derivatives	Organic phosphoric acids and derivatives		99654.8	110517	149400
5.90_182.0813m/z	3-Hydroxyphenylalanine	C9H11NO3	5.8979	0.0663009	C20807	Organic acids and derivatives	Carboxylic acids and derivatives	Amino acids, peptides, and analogues	99487.9	108850	106291
5.25_387.2031m/z	5,6-Epoxypinolidoxin	C18H26O7	5.24687	4.90437		Lipids and lipid-like molecules	Fatty Acyls	Fatty acid esters	99321	90361.9	99664.4
5.62_231.1129m/z	Oprea1_148928	C13H14N2O2	5.62373	0.268709		Benzenoids	Benzene and substituted derivatives	Anilides	99143.3	97038	112290
4.78_359.0691m/z	Captopril-Cysteine	C12H20N2O5S2	4.78198	-4.39304		Organic acids and derivatives	Carboxylic acids and derivatives	Amino acids, peptides, and analogues	98844.4	95979.8	62658.4
6.23_319.2271m/z	11-Oxo-Ete	C20H30O3	6.2288	0.915752		Lipids and lipid-like molecules	Fatty Acyls	Fatty acids and conjugates	98822.4	89234.9	88084.8
6.90_327.2435m/z	Benproperine	C21H27NO	6.90418	1.46096		Benzenoids	Benzene and substituted derivatives	Diphenylmethanes	98790.4	85908.6	80288.8
5.14_157.0873m/z	4-Oxovalproic Acid	C8H14O3	5.13817	2.31844	C16655	Organic acids and derivatives	Keto acids and derivatives	Gamma-keto acids and derivatives	98555.9	109003	96274.8
6.55_564.3304m/z	Cddo Acid	C31H41NO4	6.55248	0.688725		Organic oxygen compounds	Organooxygen compounds	Carbonyl compounds	98264.4	67270.8	75301.5
5.15_145.0872m/z	2-Hydroxyheptanoic Acid	C7H14O3	5.14592	-0.680015		Lipids and lipid-like molecules	Fatty Acyls	Fatty acids and conjugates	98169	108430	97536
4.85_325.1311m/z	G6-19	C15H15N3O3	4.851	3.57998					97923.5	109458	79169.4
5.16_328.1657m/z	Tyrosyl-Phenylalanine	C18H20N2O4	5.16187	-1.09719		Organic acids and derivatives	Carboxylic acids and derivatives	Amino acids, peptides, and analogues	97657	107981	103393
5.60_188.1072m/z	Cerulenin	C12H17NO3	5.59528	0.771369	C12058	Organoheterocyclic compounds	Epoxides	Oxirane carboxylic acids and derivatives	97517	97587.2	100282
4.95_181.0510m/z	Syringaldehyde	C9H10O4	4.95477	2.10997		Benzenoids	Phenols	Methoxyphenols	97363.8	110490	100071
2.61_113.0356m/z	1,3-Diazinane-2,4-Dione	C4H6N2O2	2.61448	-0.419379	C00429	Organoheterocyclic compounds	Diazines	Pyrimidines and pyrimidine derivatives	97175.6	92383.4	92399.9
5.23_234.0775m/z	Oprea1_383734	C12H11NO3	5.22537	4.3321		Benzenoids	Benzene and substituted derivatives	Phenoxyacetic acid derivatives	97018.5	95239.3	99947.7
5.16_326.1518m/z	1xk9	C17H17N3O2	5.16185	4.4286		Organoheterocyclic compounds	Quinolines and derivatives	Benzoquinolines	96929.4	97102.8	107034
5.62_212.0720m/z	Salicylanilide	C13H11NO2	5.62242	5.26831	C18915				96884.8	106179	102842
5.74_435.3473m/z	Irisoquin D		5.73658	1.20181					96771.9	98978.5	103888
2.69_140.0111n	Dienelactone	C6H4O4	2.68618	1.14031	C12838				96578.8	98801.6	105911
5.39_299.0578m/z	Methyl 5-(1-Propynyl)-2-Thiophenepropanoate	C11H12O2S	5.39263	-8.25435		Lipids and lipid-like molecules	Fatty Acyls	Fatty acid esters	96547.4	103093	103066
6.27_229.1450m/z	Linalool Oxide (Cis-Pyran)	C11H20O2	6.27367	2.42022		Organoheterocyclic compounds	Oxolanes		96433.9	81549.1	89760.3
1.09_150.0584m/z	L-Methionine	C5H11NO2S	1.0873	-1.66784	C00073	Organic acids and derivatives	Carboxylic acids and derivatives	Amino acids, peptides, and analogues	95978.9	107639	102124
6.34_177.0924m/z	M-Anol	C11H14O2	6.33712	3.19556		Benzenoids	Phenol ethers		95849.6	82041.6	65907.2
4.07_265.1549m/z	F-V	C14H20N2O3	4.06825	0.770919		Organic acids and derivatives	Carboxylic acids and derivatives	Amino acids, peptides, and analogues	95782.8	104426	114660
6.93_283.2283m/z	2,3-Dihydrofarnesol	C15H28O	6.93468	2.06986					94910.9	57974.4	39748.2
4.49_257.1287m/z	Iaa-Val	C15H18N2O3	4.48533	0.902258		Organic acids and derivatives	Carboxylic acids and derivatives	Amino acids, peptides, and analogues	94537.3	115593	90950.9
2.47_435.1556m/z	(S)-(E)-8-(3,6-Dimethyl-2-Heptenyl)-4',5,7-Trihydroxyflavanone	C24H28O5	2.46733	-3.218		Phenylpropanoids and polyketides	Flavonoids	Flavans	94015.7	84612.6	104518
4.14_224.1394m/z	3-[6-(2-Methylpropyl)-2-Oxo-1h-Pyrazin-3-Yl]Propanamide	C11H17N3O2	4.14333	0.35069		Organoheterocyclic compounds	Diazines	Pyrazines	94002.1	94143	105813
6.36_237.1851m/z	5-Hydroxyculmorin	C15H26O3	6.3618	-0.680865		Lipids and lipid-like molecules	Prenol lipids	Monoterpenoids	92818.3	85094.9	85979
5.22_388.1728m/z	Fargesin	C21H22O6	5.21852	-0.599604	C16957	Lignans, neolignans and related compounds	Furanoid lignans		92783	98115.1	96207
5.84_296.1300m/z	7-Hydroxy-5-Methoxyflavan	C16H16O3	5.83568	5.38328		Phenylpropanoids and polyketides	Flavonoids	O-methylated flavonoids	92727.8	86285.4	76947.9
5.12_493.2815m/z	Cyclo(Vvff)	C28H36N4O4	5.11518	5.11166					92534.3	104880	128556
5.50_281.0746m/z	Furylfuramide	C11H8N2O5	5.50002	-8.87629	C04622;C19558	Organoheterocyclic compounds	Furans	Nitrofurans	92219.5	98996.6	99628.9
4.01_167.1181m/z	2-(2-Furanyl)-3-Piperidinol	C9H13NO2	4.01183	-2.13847		Organic nitrogen compounds	Organonitrogen compounds	Amines	91866.2	101558	97084.3
5.59_434.2755m/z	4-O-Methylbotcinolide	C21H36O8	5.5854	1.49686		Lipids and lipid-like molecules	Fatty Acyls	Fatty acid esters	91806.3	91800.4	112944
5.96_187.0405m/z	Lawsone Methyl Ether	C11H8O3	5.95542	2.30271		Benzenoids	Naphthalenes	Naphthoquinones	91657.1	94459.9	88665.1
5.67_121.1014m/z	1-Ethyl-2-Methylbenzene	C9H12	5.67047	-0.689876	C14572	Benzenoids	Benzene and substituted derivatives	Toluenes	91543.4	99097.4	98321.7
5.35_232.1095m/z	5-Hydroxycotinine	C10H12N2O2	5.3529	4.66722		Organoheterocyclic compounds	Pyridines and derivatives	Pyrrolidinylpyridines	91440.1	72463.5	84063.3
6.36_253.1812m/z	Secobotrytriendiol	C15H24O2	6.36117	3.61728		Lipids and lipid-like molecules	Prenol lipids	Monoterpenoids	91415.9	77325.8	67053.9
5.71_315.1820m/z	Secobotrydiene-3,4,10,15-Tetraol	C15H26O4	5.70883	2.4131		Lipids and lipid-like molecules	Prenol lipids	Monoterpenoids	91137.5	102693	91630.2
2.31_143.0340m/z	Kojic Acid	C6H6O4	2.3096	0.450514	C14516	Organoheterocyclic compounds	Pyrans	Pyranones and derivatives	90947.6	87135.4	90857.6
5.46_290.2115m/z	Hydroxy-Gamma-Sanshool	C18H27NO2	5.46222	0.122782	C17827	Lipids and lipid-like molecules	Fatty Acyls	Fatty amides	90888.6	87620.2	87288
5.10_161.0471n	5-Hydroxyindole-3-Carbaldehyde	C9H7NO2	5.09633	-3.8332					90682.5	104762	108193
5.08_526.2205m/z	Carboxymethyl Chitosan	C20H37N3O14	5.07768	-6.99815		Organic oxygen compounds	Organooxygen compounds	Carbohydrates and carbohydrate conjugates	90073.2	80434.5	100333
1.11_140.0355m/z	Nicotine Acid	C6H5NO2	1.11205	6.03173	C00253	Organoheterocyclic compounds	Pyridines and derivatives	Pyridinecarboxylic acids and derivatives	89983.9	90211.4	87608.4
6.78_434.3036m/z	N-Eicosapentaenoyl Asparagine	C24H36N2O4	6.78218	5.3838					89665.7	85744.7	65612.5
5.67_225.1499m/z	Compound Np-018659	C13H22O3	5.66978	-0.133521		Organoheterocyclic compounds	Dihydrofurans	Furanones	89206	118216	98134.2
6.31_227.1656m/z	Tectoionol A		6.3053	1.8209					87913.5	82035.4	82521
4.15_319.1292m/z	Alpha-Ribazole	C14H18N2O4	4.15262	8.21794	C05775	Nucleosides, nucleotides, and analogues	Benzimidazole ribonucleosides and ribonucleotides		87891.1	97165.9	106347
5.88_424.2447m/z	Dimebon	C21H25N3	5.879	-9.621		Organoheterocyclic compounds	Indoles and derivatives	N-alkylindoles	87384.1	86180.8	81611.7
6.60_462.2618m/z	N-Demethylsambutoxin	C27H37NO4	6.60067	0.775431		Lipids and lipid-like molecules	Prenol lipids	Terpene glycosides	87244.6	75499.6	63334.6
1.09_302.0197m/z	Versicolorin A	C18H9O7-	1.0873	-3.69067	C20583				87002.9	90225.5	103579
7.05_357.2655m/z	Lichesterylic Acid	C18H34O3	7.04605	2.94017		Lipids and lipid-like molecules	Fatty Acyls	Fatty acids and conjugates	86743.3	62071.3	66707.5
5.02_173.0711m/z	Chrysogine	C10H10N2O2	5.02115	0.722106		Organoheterocyclic compounds	Diazanaphthalenes	Benzodiazines	86451.9	78862.2	91289.1
6.59_326.1500m/z	Methionyl-Isoleucine	C11H22N2O3S	6.5905	-5.38729		Organic acids and derivatives	Carboxylic acids and derivatives	Amino acids, peptides, and analogues	86367.7	80354.2	78028
3.27_299.0915m/z	4',7-Dimethoxy-3-hydroxyflavone	C17H14O5	3.26888	8.58646					86163.4	94379.8	87211.6
4.64_323.1423m/z	3-Hydroxy-4,5-Diphenylpiperidine-2,6-Dione	C17H15NO3	4.6443	9.46067		Phenylpropanoids and polyketides	Stilbenes		85984.5	76933.1	126399
4.74_243.0144m/z	5-Hydroxy-3-[(5-Nitrofuran-2-Yl)Methylideneamino]-1h-Imidazol-2-One	C8H6N4O5	4.7355	8.39174					85803.3	97059.9	107643
5.65_331.2498m/z	Aleutiric Acid	C18H36O5	5.64607	3.6409	C19621	Lipids and lipid-like molecules	Fatty Acyls	Fatty acids and conjugates	85791.5	114244	85424
6.22_225.1963m/z	Cuscohygrine	C13H24N2O	6.21932	1.36606	C06521				85784.1	87053.9	79544.6
4.49_221.0809m/z	Montadial A	C12H12O4	4.4948	0.215229		Organic oxygen compounds	Organooxygen compounds	Carbonyl compounds	85711	85812.5	93740
5.99_494.4057m/z	Dodecylheptaglycol	C26H54O8	5.99208	0.0308128		Organic oxygen compounds	Organooxygen compounds	Ethers	85355.3	57826	55844.2
3.11_408.0618m/z	Pnppt	C16H18N3O10P	3.10868	6.04837		Nucleosides, nucleotides, and analogues	Pyrimidine nucleotides	Pyrimidine deoxyribonucleotides	85332.4	87083.6	93191.7
0.83_239.1140m/z	Cyclopentenyl Cytosine	C10H13N3O4	0.8251	-1.51446		Nucleosides, nucleotides, and analogues	Nucleoside and nucleotide analogues	Cyclopentyl nucleosides	85183.4	92414.7	99929
5.47_148.0758m/z	3,4-Dimethylbenzenisocyanate	C9H9NO	5.47172	-0.111142					85116.8	85928.3	88077.6
4.14_148.0406m/z	Quinone	C6H4O2	4.13782	7.45805	C00472	Organic oxygen compounds	Organooxygen compounds	Carbonyl compounds	85012	92600.2	90347.6
4.57_203.0466m/z	Ag-99	C10H8N2O3	4.57292	2.00042		Phenylpropanoids and polyketides	Cinnamic acids and derivatives	Hydroxycinnamic acids and derivatives	84522.1	97911.2	93589.2
6.00_343.1671m/z	2,9-Dimethyl-2,9-Diazatricyclo[10.2.2.2⁵,⁸]Octadeca-1(14),5,7,12,15,17-Hexaene-3,10-Diol	C18H22N2O2	6.00317	2.73678		Organic nitrogen compounds	Organonitrogen compounds	Amines	84052.3	96976.2	106601
4.84_273.0769m/z	Pinocembrin	C15H12O4	4.84307	2.53241	C09827	Phenylpropanoids and polyketides	Flavonoids	Flavans	84007.8	106485	91696.4
5.42_259.1444m/z	L-Leucyl-L-Tyrosine	C15H22N2O4	5.42438	1.08265		Organic acids and derivatives	Carboxylic acids and derivatives	Amino acids, peptides, and analogues	83673.1	90238.7	88263.3
4.97_305.1500m/z	Dihydrodeoxy-8-Epiaustdiol	C12H14O4	4.96597	-0.459919		Organoheterocyclic compounds	Azaphilones		83650.5	80494.4	82915.8
4.08_153.0659m/z	2-Pyrimidinepropanoic Acid	C7H8N2O2	4.07777	0.406781					83264.2	95418.9	97788.4
4.24_107.0498m/z	Aromatic Aldehyde	C7H6O	4.23695	2.62902	C00261;C00193	Benzenoids	Benzene and substituted derivatives	Benzoyl derivatives	82862.9	87247.8	88425.1
2.71_231.1705m/z	Isoleucyl-Valine	C11H22N2O3	2.711	0.855934					82595.2	81688.6	79641.2
6.14_207.1130m/z	Vasicine	C11H12N2O	6.14333	-1.66699	C10733	Organoheterocyclic compounds	Diazanaphthalenes	Benzodiazines	82568.7	80057.4	82961.4
7.31_656.4585m/z	PE(19:0cycv8c/12:0(3-OH))	C36H70NO9P	7.31277	-9.37249					82549.3	66048.6	51300.1
6.31_277.1801m/z	Tanacetol A	C17H26O4	6.31413	0.962272		Lipids and lipid-like molecules	Prenol lipids	Sesquiterpenoids	82525.3	73014.6	61964.1
5.57_258.1371n	(3aS,6aR)-2-methyl-5-[(2-methylphenyl)methyl]-3a,4,6,6a-tetrahydropyrrolo[3,4-c]pyrrole-1,3-dione	C15H18N2O2	5.56638	1.00002					82319.1	87961.2	108321
7.65_636.4248m/z	Stevastelin-C3	C32H59N3O8	7.64723	8.67508		Organic acids and derivatives	Peptidomimetics	Depsipeptides	82253.8	74709.8	60988.7
6.84_174.1279m/z	Mptp [Mi]	C12H15N	6.83877	0.955254	C04599	Organoheterocyclic compounds	Pyridines and derivatives	Hydropyridines	82251.3	84041.6	77775.7
7.16_534.3573m/z	LysoPC(P-16:0)	C24H50NO6P	7.16007	7.81804					82012.5	64120.2	43605.2
6.32_364.1447m/z	Trisindoline	C24H17N3O	6.32362	0.660308		Organoheterocyclic compounds	Indoles and derivatives	Indoles	81815.6	46269.3	63845.1
4.57_207.0779m/z	1-P-3-P	C9H10N2O	4.57292	2.51194		Benzenoids	Benzene and substituted derivatives		81420.5	80378.1	79218.8
6.60_494.3454m/z	Sphingomyelins	C24H50N2O6P+	6.60067	-5.09775	C00550	Lipids and lipid-like molecules	Sphingolipids	Phosphosphingolipids	81333.2	519272	439379
5.30_218.1309n	Absicic Acid	C15H20O4	5.2969	1.08946	C06082	Lipids and lipid-like molecules	Prenol lipids	Sesquiterpenoids	81204	87379.9	75184.5
4.99_196.0619m/z	Dihydroxyphenylalanin	C9H11NO4	4.98652	3.28401	C19715	Organic acids and derivatives	Carboxylic acids and derivatives	Amino acids, peptides, and analogues	80812	71767.6	77607.3
3.85_329.0795m/z	Ent-Dehydrocurvularin	C16H18O5	3.85303	3.13115		Phenylpropanoids and polyketides	Macrolides and analogues		80799.5	83722.7	68777.3
5.29_202.1440m/z	Feigrisolide A	C10H18O4	5.29365	-1.31983		Organoheterocyclic compounds	Lactones		80766.2	86781.3	86269.4
5.85_503.1555m/z	3,4,5-trihydroxy-6-[(8-{2-[(3-methylbut-2-enoyl)oxy]propan-2-yl}-2-oxo-2H,8H,9H-furo[2,3-h]chromen-9-yl)oxy]oxane-2-carboxylic acid	C25H28O12	5.85082	1.396					80562	70447.4	67217.2
5.52_237.0790n	Cid_6702	C15H11NO2	5.51897	0.270785	C19320				80499.9	98497.2	96200.8
4.59_240.1346m/z	Emorfazone	C11H17N3O3	4.58813	1.53186		Organic nitrogen compounds	Organonitrogen compounds	Amines	80293.9	90942.7	75537.3
0.86_132.0769m/z	Methylguanidoacetic Acid	C4H9N3O2	0.862833	0.933899	C00300	Organic acids and derivatives	Carboxylic acids and derivatives	Amino acids, peptides, and analogues	79897.3	30415.5	67041.4
5.81_254.1754m/z	Eremopetasidione	C14H20O3	5.81227	1.21476		Lipids and lipid-like molecules	Prenol lipids	Sesquiterpenoids	79385.3	83786.2	84561.4
4.69_181.0510m/z	Homovanilic Acid	C9H10O4	4.68537	2.02877	C05582	Benzenoids	Phenols	Methoxyphenols	79061	76195	90396.2
4.80_249.1364m/z	Cysteinyl-Lysine	C9H19N3O3S	4.79993	-8.66004		Organic acids and derivatives	Carboxylic acids and derivatives	Amino acids, peptides, and analogues	78144.4	72711.3	47958.2
4.64_212.0917m/z	Methyl Syringate	C10H12O5	4.6443	-2.78842		Benzenoids	Benzene and substituted derivatives	Benzoic acids and derivatives	78139.4	66829	62936.2
5.59_330.1272m/z	Ampicilloyl	C17H23N3O4S	5.5854	0.216283		Organic acids and derivatives	Carboxylic acids and derivatives	Amino acids, peptides, and analogues	78010.1	67763.3	91301.5
4.23_293.1136m/z	Efda	C12H12FN5O3	4.22748	-8.81849		Organoheterocyclic compounds	Imidazopyrimidines	Purines and purine derivatives	78004.6	84316.2	90633
0.78_225.0984m/z	Etofylline	C9H12N4O3	0.778267	5.60942		Organoheterocyclic compounds	Imidazopyrimidines	Purines and purine derivatives	77753.5	77357	80524.7
5.85_301.1565m/z	Alpha-Hydroxyfarnesylphosphonicacid	C15H27O4P	5.8516	-9.79141					77745.8	82584.4	68015.6
7.74_239.2021m/z	(4,8,8-Trimethyldecahydro-1,4-Methanoazulen-9-Yl)Methanol	C15H26O	7.73565	4.63193		Lipids and lipid-like molecules	Prenol lipids	Sesquiterpenoids	77705.9	62371	58290.3
6.82_529.3831m/z	Ganodermanondiol	C30H48O3	6.81985	-8.28536		Lipids and lipid-like molecules	Prenol lipids	Triterpenoids	77574.3	26068.9	12467.6
5.72_201.1500m/z	11-Huda	C11H22O3	5.72457	4.38731		Organic acids and derivatives	Hydroxy acids and derivatives	Medium-chain hydroxy acids and derivatives	77268.5	75974.8	82284.6
5.05_417.1923m/z	1uvr	C24H22N4O2	5.0492	-0.878277		Organoheterocyclic compounds	Indoles and derivatives	N-alkylindoles	77010.6	53779	100691
6.00_297.0921m/z	N-Despyridinyl Rosiglitazone	C13H16N2O3S	6.00317	4.54668		Benzenoids	Phenol ethers		76980.1	80901.5	94902.3
4.95_292.1653m/z	Pro-Pro-Pro	C15H23N3O4	4.94767	-0.726572	C01843				76950.8	93470.1	95169.6
6.14_323.1965m/z	Perindoprilat	C17H28N2O5	6.14333	-0.166998	C21517	Organic acids and derivatives	Carboxylic acids and derivatives	Amino acids, peptides, and analogues	76923.9	56057.6	55162.3
3.07_391.2846m/z	2-Ethylhexyl Phthalate	C24H38O4	3.07102	6.93914	C03690	Benzenoids	Benzene and substituted derivatives	Benzoic acids and derivatives	76541.9	71618.4	80259.4
5.62_281.0935m/z	Annuolide C	C15H18O3	5.62242	-5.93335		Lipids and lipid-like molecules	Prenol lipids	Terpene lactones	76279.3	76481.8	81720
4.80_231.0777m/z	Ethyl 5-Oxo-1-Phenyl-4,5-Dihydro-1h-Pyrazole-3-Carboxylate	C12H12N2O3	4.79598	-7.48673					75462.3	77915.2	84315.8
3.75_187.1079m/z	Alanylprolin	C8H14N2O3	3.74913	0.762136		Organic acids and derivatives	Carboxylic acids and derivatives	Amino acids, peptides, and analogues	75390.5	81432.5	84147
6.67_264.2091n	Tox21_302688	C17H28O2	6.667	1.98222		Lipids and lipid-like molecules	Prenol lipids	Sesquiterpenoids	75078.3	77805	72573.1
4.06_363.1400m/z	N6-Galacturonyl-L-Lysine	C12H22N2O8	4.05878	6.50246		Organic oxygen compounds	Organooxygen compounds	Carbohydrates and carbohydrate conjugates	74417.4	17196.4	40868.5
3.61_153.0196m/z	B-Resorcylic Acid	C7H6O4	3.61157	1.76963	C00230	Benzenoids	Benzene and substituted derivatives	Benzoic acids and derivatives	74326.6	82544.9	75202.7
6.22_210.0564m/z	Cid_1820	C9H6FNO2	6.21815	-1.50817		Organoheterocyclic compounds	Indoles and derivatives	Indolecarboxylic acids and derivatives	74288.4	74117.2	70634.5
2.66_153.0672m/z	5-Methylnicotinamide	C7H8N2O	2.66228	6.4275		Organoheterocyclic compounds	Pyridines and derivatives	Pyridinecarboxylic acids and derivatives	74114	89021.5	82743
4.49_314.2172m/z	Gamma-Aminobutyryl-Lysine	C10H21N3O3	4.4948	-8.70916		Organic acids and derivatives	Peptidomimetics	Hybrid peptides	73877.2	79501.3	60405.1
6.24_433.2813m/z	Compound Np-002857	C22H38O7	6.23817	2.67866		Organic acids and derivatives	Carboxylic acids and derivatives	Dicarboxylic acids and derivatives	73317.7	63445.7	82009.4
6.68_362.2344m/z	Na-Tyr 12:0	C21H33NO4	6.67992	2.09772					73218.4	33430.9	41923.2
0.99_262.0858m/z	4-Amino-1-[(2r,5r)-5-(Hydroxymethyl)-4-Sulfanyloxolan-2-Yl]Pyrimidin-2-One	C9H13N3O3S	0.9858	-1.34444		Nucleosides, nucleotides, and analogues	Pyrimidine nucleosides	Pyrimidine 2',3'-dideoxyribonucleosides	73142.5	70524.1	83352
7.53_369.3024m/z	Felogenic Acid	C22H42O4	7.52708	3.57047	C19625	Lipids and lipid-like molecules	Fatty Acyls	Fatty acids and conjugates	72711.8	43603.3	40981.2
5.47_289.0643m/z	4'-Azidocytidine	C9H12N6O5	5.47172	-4.14921		Organic oxygen compounds	Organooxygen compounds	Carbohydrates and carbohydrate conjugates	72519.5	65900.4	67303.4
4.35_164.0706m/z	Anticapsin	C9H13NO4	4.3472	0.0769292	C20941	Organic acids and derivatives	Carboxylic acids and derivatives	Amino acids, peptides, and analogues	72384.6	79327	97265.9
6.14_213.1136m/z	(-)-Pestalotin	C11H18O4	6.13865	4.06551		Organoheterocyclic compounds	Pyrans	Pyranones and derivatives	72249.7	78738.8	84738.1
4.84_192.0656m/z	6-Methoxy-1-methylisatin		4.83663	0.91194					72043.4	77597.8	95175.9
6.08_259.2058m/z	Tonalid	C18H26O	6.07695	0.257712		Benzenoids	Tetralins		71231.8	74648.4	65264.5
6.56_309.0873m/z	5-(2-Chloroethyl)Deoxyuridine	C11H15ClN2O5	6.562	6.61211		Nucleosides, nucleotides, and analogues	Pyrimidine nucleosides	Pyrimidine 2'-deoxyribonucleosides	71230.2	58943.3	55157.6
3.97_222.0776m/z	N-Acetyl-Dl-Tyrosine	C11H13NO4	3.96998	1.07782		Organic acids and derivatives	Carboxylic acids and derivatives	Amino acids, peptides, and analogues	70544.1	77822.9	76827
4.66_176.0720m/z	Streptazone A	C10H11NO2	4.66093	1.38553		Organoheterocyclic compounds	Epoxypiperidines		70503.1	62527	68677.1
4.21_194.0577n	Penicisochroman K	C10H10O4	4.20878	-1.1777		Organoheterocyclic compounds	Benzopyrans	2-benzopyrans	70399.6	86892.4	94648
3.07_136.0757m/z	3`-Aminoacetophenone	C8H9NO	3.07102	-1.14177		Organic oxygen compounds	Organooxygen compounds	Carbonyl compounds	70182.1	84851.1	105149
4.09_272.1395m/z	10-Hydroxycarbazepine	C15H14N2O2	4.08725	0.59529	C07493	Organoheterocyclic compounds	Benzazepines	Dibenzazepines	70169.5	80338.4	78576.6
6.11_139.1130m/z	Santene Hydrate	C9H16O	6.10695	0.698332		Lipids and lipid-like molecules	Prenol lipids	Monoterpenoids	70039.2	83562.2	66286.1
6.21_337.2373m/z	Albopilosin G	C20H32O4	6.20987	1.70371		Lipids and lipid-like molecules	Prenol lipids	Diterpenoids	69881	69673.7	77574.8
4.66_177.0791n	Cbmicro_037756	C10H11NO2	4.66313	0.834961		Organoheterocyclic compounds	Tetrahydroisoquinolines		69021.5	67348.2	80678.6
6.90_892.6203m/z	Ps(22:0/18:3(9z,12z,15z))	C46H84NO10P	6.90418	-8.95834		Lipids and lipid-like molecules	Glycerophospholipids	Glycerophosphoserines	68294.8	34373.6	55605.5
6.92_350.3059m/z	Cetyl Gaba	C20H41NO2	6.92318	8.98192		Organic acids and derivatives	Carboxylic acids and derivatives	Amino acids, peptides, and analogues	68064.3	33657.3	34848.2
2.78_227.1027m/z	Formyl-5-Hydroxykynurenamine	C10H12N2O3	2.77792	-2.25023	C05647	Organic oxygen compounds	Organooxygen compounds	Carbonyl compounds	67951.1	72403.9	71810.9
5.66_97.0652m/z	2-Hydroxy-3-Methylvaleric Acid	C6H12O3	5.66157	3.35907		Lipids and lipid-like molecules	Fatty Acyls	Fatty acids and conjugates	67693.2	65497	66780.7
7.21_341.2168m/z	Cb-Te2a	C16H30N4O4	7.20575	-7.74409		Organic acids and derivatives	Carboxylic acids and derivatives	Amino acids, peptides, and analogues	67656.8	52689.4	37420.3
5.93_248.0978m/z	S-Prenyl-L-Cysteine	C8H15NO2S	5.93147	8.60319		Organic acids and derivatives	Carboxylic acids and derivatives	Amino acids, peptides, and analogues	67526.1	59862.4	54577.8
4.17_309.1560m/z	Asparaginyl-Leucine	C10H19N3O4	4.17125	8.73997		Organic acids and derivatives	Carboxylic acids and derivatives	Amino acids, peptides, and analogues	67515.5	70596.2	66055.5
6.08_253.1184m/z	Hypoglycin B	C12H18N2O5	6.07695	0.317407	C08280				67083.9	72956.6	73212.8
6.07_251.1039m/z	Ala-Tyr-Oh	C12H16N2O4	6.07462	0.744442		Organic acids and derivatives	Carboxylic acids and derivatives	Amino acids, peptides, and analogues	66802.4	70047	71931.5
7.74_341.2941n	C2 Ceramide	C20H39NO3	7.73565	3.49375		Lipids and lipid-like molecules	Sphingolipids	Ceramides	66664.6	55456	58810
5.12_233.1285m/z	Harmaline	C13H14N2O	5.11518	-1.97652	C06536	Alkaloids and derivatives	Harmala alkaloids		66210.5	62022.6	73632.3
0.97_120.0559m/z	1h-Benzotriazole	C6H5N3	0.966967	1.52927		Organoheterocyclic compounds	Benzotriazoles		65683	72670.6	77094.5
6.15_544.3710m/z	6-Ethenyl-5-Hydroxy-4,6,9,10-Tetramethyl-1-Oxodecahydro-3a,9-Propanocyclopenta[8]Annulen-8-Yl {[2-(Diethylamino)Ethyl]Sulfanyl}Acetate	C28H47NO4S	6.1527	7.65254		Lipids and lipid-like molecules	Prenol lipids	Diterpenoids	65513.6	57658.9	50429.8
5.55_373.2212m/z	Lubiprostone	C20H32F2O5	5.54738	6.99405	C13707	Lipids and lipid-like molecules	Fatty Acyls	Eicosanoids	65133.6	51720.7	64215.8
5.76_325.1551m/z	11-Meo-fes	C19H25FO3	5.75557	-7.05456					65125.8	64524	56983.5
5.95_288.1228m/z	Aculeatusquinone A	C16H16O5	5.95458	-2.69093		Benzenoids	Benzene and substituted derivatives	Xylenes	64898.8	59505.2	48557.8
4.72_433.1831m/z	Refchem:67620	C23H28O8	4.71707	-1.48403					64641.4	101360	55843
6.78_249.1024m/z	N-(3-Methyl-2-Pyridyl)-3-Phenylsuccinimide	C16H14N2O2	6.78218	0.477232					64592.2	62024.3	60050.5
4.36_262.1078m/z	Antrocinnamomin B	C14H15NO4	4.35667	2.3431		Benzenoids	Phenols	1-hydroxy-2-unsubstituted benzenoids	64348.1	98969.3	85257.3
5.95_231.1705m/z	H-Leu-Val-Oh	C11H22N2O3	5.9451	0.524782		Organic acids and derivatives	Carboxylic acids and derivatives	Amino acids, peptides, and analogues	63867.4	53635.8	54002.1
5.41_248.1408m/z	1-Deoxy-11beta-Hydroxypentalenate	C15H21O3-	5.40857	-3.80515		Lipids and lipid-like molecules	Prenol lipids	Sesquiterpenoids	63637.4	58861.4	61844.4
1.17_86.0969m/z	Piperidine	C5H11N	1.16982	6.07387	C01746	Piperidines			63631.3	78890.9	85066.6
0.83_414.0461m/z	Glucoconringiin	C11H21NO10S2	0.834467	-9.76277	C08408				63589.7	40792.7	78014.4
4.64_291.1340m/z	Piperalol	C15H24O3	4.6443	-6.58808		Organic oxygen compounds	Organooxygen compounds	Alcohols and polyols	63369	74215.5	76169
6.84_80.0500m/z	Pyridine	C5H5N	6.83877	7.1061	C00747	Organoheterocyclic compounds	Pyridines and derivatives		63361.3	64330.6	57078.8
6.41_241.0872m/z	Fenoprofen	C15H14O3	6.40897	0.601015	C06997	Benzenoids	Benzene and substituted derivatives	Diphenylethers	63312.3	56657.3	60338.6
0.98_116.0718m/z	Betaine	C5H11NO2	0.97655	0.606429	C00719	Organic acids and derivatives	Carboxylic acids and derivatives	Amino acids, peptides, and analogues	63295.3	75536.2	69711.7
3.71_160.0758m/z	Indole-3-Acetaldehyde Sodium Bisulfite	C10H10NNaO4S	3.71148	0.513913					63070	65645.5	71097.5
4.72_172.0407m/z	3-Indolylglyoxal	C10H7NO2	4.72492	0.958597		Organoheterocyclic compounds	Indoles and derivatives	Indoles	63035.6	67729	71021.9
3.70_482.1828m/z	Butyrolactone Derivative	C24H24O8	3.70213	2.92551		Organoheterocyclic compounds	Benzopyrans	1-benzopyrans	62952.6	76618.7	69818
3.94_196.0969m/z	L-Homotyrosine	C10H13NO3	3.93645	-0.202393	C18622	Organic acids and derivatives	Carboxylic acids and derivatives	Amino acids, peptides, and analogues	61885.7	65275	70684.3
6.47_209.1538m/z	(-)-Ethyl Homononactate	C13H24O4	6.46682	0.689472		Organoheterocyclic compounds	Tetrahydrofurans		61804.3	80095.4	75142.1
0.94_125.0711m/z	N-G-Acetyldiaminobutyric Acid	C6H12N2O3	0.938667	1.29846	C06442	Organic acids and derivatives	Carboxylic acids and derivatives	Amino acids, peptides, and analogues	61554.2	70376	71855.1
5.63_227.0829m/z	Aaptamine	C13H12N2O2	5.63025	0.650974		Organoheterocyclic compounds	Diazanaphthalenes	Naphthyridines	61119.5	67520.5	54772.1
0.85_347.0419m/z	5'-Xanthylate(2-)	C10H13N4O9P	0.85345	8.66805		Nucleosides, nucleotides, and analogues	Purine nucleotides	Purine ribonucleotides	61079.4	59709.8	49452
4.77_232.0970m/z	1,10-Dhfo	C13H10O3	4.77283	0.860687		Benzenoids	Fluorenes		61073.6	60900.2	72984.4
6.98_249.1599m/z	Visken	C14H20N2O2	6.97995	0.361801	C07445	Organoheterocyclic compounds	Indoles and derivatives	Indoles	61007.3	61224.1	62577.5
4.06_152.1070m/z	Mearsine	C9H13NO	4.05878	1.54084	C10158	Organoheterocyclic compounds	Pyridines and derivatives	Hydropyridines	60899.7	75264.5	71243.9
6.20_181.1224m/z	Limonenecarboxylic Acid	C11H16O2	6.20038	0.221054					60817.4	57261	55878.3
4.75_123.0442m/z	Tropolone	C7H6O2	4.75412	0.392073	C15474	Hydrocarbon derivatives	Tropones	Tropolones	60649.4	67520.8	70790.3
5.62_219.0666m/z	Tox21_500972	C4H14Cl2N2	5.62242	-3.71838		Organic nitrogen compounds	Organonitrogen compounds	Amines	60511.7	58603.7	56165.9
6.76_330.2641m/z	4,8-Dimethylnonanoylcarnitine	C18H35NO4	6.76317	1.6142		Lipids and lipid-like molecules	Fatty Acyls	Fatty acid esters	60406.8	30413	21024.8
5.93_149.1326m/z	Hormodirene		5.92627	-0.222131					60214.5	55775.8	54102.9
4.88_247.1079m/z	N-Acetyl-Dl-Tryptophan	C13H14N2O3	4.88282	0.866086		Organic acids and derivatives	Carboxylic acids and derivatives	Amino acids, peptides, and analogues	60187.9	58191.9	79792.4
2.36_123.0088m/z	Hydroxyquinone	C6H4O3	2.35975	0.127984	C07103	Organic oxygen compounds	Organooxygen compounds	Carbonyl compounds	59994.9	51105.6	63239.5
5.84_197.1187m/z	Hydroxydihydrobovolide	C11H18O3	5.83568	5.6197		Organoheterocyclic compounds	Dihydrofurans	Furanones	59853.3	72744.8	58578.7
5.90_136.0405m/z	Benzhydroxamic Acid	C7H7NO2	5.89942	1.05035		Benzenoids	Benzene and substituted derivatives	Benzoic acids and derivatives	59755.6	58455.2	56855.6
5.98_165.0924m/z	6-Pentyl-2h-Pyran-2-One	C10H14O2	5.97927	1.60184		Organoheterocyclic compounds	Pyrans	Pyranones and derivatives	59736.7	57428.1	55207.3
4.82_303.1343m/z	Campyrone C	C12H17NO4	4.81852	9.35751		Organoheterocyclic compounds	Pyrans	Pyranones and derivatives	59572.4	25669	64631.8
6.79_418.1337m/z	L-Dopa 3'-Glucoside	C15H21NO9	6.79152	-4.71877					59333.5	103893	182593
6.10_123.1170m/z	Santene	C9H14	6.09593	1.13025		Hydrocarbons	Unsaturated hydrocarbons	Branched unsaturated hydrocarbons	59285.5	53638.4	56681.5
3.81_178.0725m/z	6-Hydroxymethyl dihydropterin	C7H9N5O2	3.80573	0.736284					59238.4	67904	71397.2
5.98_420.1017m/z	2-[6-(3-methoxyphenyl)pyridazin-3-yl]sulfanyl-N-[2-(trifluoromethyl)phenyl]acetamide	C20H16F3N3O2S	5.98277	6.90134					58920.8	50573.2	44007.4
5.31_521.3126m/z	Baptifoline	C15H20N2O2	5.31235	0.787054	C10755	Alkaloids and derivatives	Lupin alkaloids	Anagyrine-type alkaloids	58812.2	88552	81020.2
6.12_192.1384m/z	Diethyltoluamide	C12H17NO	6.12445	1.67582	C10935	Benzenoids	Benzene and substituted derivatives	Toluenes	57797.4	53216.1	53566.5
6.49_256.2636m/z	Palmitic Acid Amide	C16H33NO	6.48582	1.64123		Lipids and lipid-like molecules	Fatty Acyls	Fatty amides	57794.1	77089.1	69171
5.27_526.3401m/z	Ceanothine D	C27H40N4O4	5.26588	1.44432		Organic acids and derivatives	Carboxylic acids and derivatives	Amino acids, peptides, and analogues	57773.2	58557.4	76259.5
6.42_378.1451m/z	Bay-R-3964	C15H16FN3O3	6.41882	3.47275		Organoheterocyclic compounds	Quinolines and derivatives	Quinoline carboxylic acids	57763.9	54198.3	53611.3
0.81_115.0869m/z	5-Diaminopentanoic Acid	C5H12N2O2	0.8061	2.09054	C00077	Organic acids and derivatives	Carboxylic acids and derivatives	Amino acids, peptides, and analogues	57361.7	67632.9	69316.9
5.09_434.1814m/z	Meleagrin	C23H23N5O4	5.087	0.540936	C22168	Organoheterocyclic compounds	Indoles and derivatives	Pyridoindoles	57245.9	56497.6	58603.3
6.66_359.2332m/z	Chlorostearic Acid	C18H35ClO2	6.6575	1.11113		Lipids and lipid-like molecules	Fatty Acyls	Fatty acids and conjugates	57196.8	62848.1	38857
3.60_372.1350m/z	2-Amino-5,6,7,8-Tetrahydroxy-6-(1,2,3-Trihydroxypropyl)-3,4,5,6,7,8-Hexahydropteridin-4-One	C9H15N5O8	3.59893	-5.24832	C05252	Organoheterocyclic compounds	Pteridines and derivatives	Pterins and derivatives	57010.9	68410.1	75194.4
2.28_155.0828m/z	3-Propyl-1h-Pyrazole	C6H10N2	2.28013	1.92098		Organoheterocyclic compounds	Azoles	Pyrazoles	56974.4	47774	49184.2
1.01_203.1028m/z	Ser Pro	C8H14N2O4	1.01395	-0.546649		Organic acids and derivatives	Carboxylic acids and derivatives	Amino acids, peptides, and analogues	56951.4	63497.8	66944.2
4.00_514.1730m/z	Peonidin-3-O-Glucoside	C22H23O11+	4.00258	9.33452		Phenylpropanoids and polyketides	Flavonoids	Flavonoid glycosides	56948.4	55974.7	57920.1
1.13_115.0392m/z	Tulipalin B	C5H6O3	1.13198	-0.88275	C21187	Organoheterocyclic compounds	Lactones	Gamma butyrolactones	56925.6	62614	65189.1
7.38_380.2819m/z	2-(20-Hydroxyicosa-5,14-Dienoylamino)Acetic Acid	C22H39NO4	7.38195	3.38966		Organic acids and derivatives	Carboxylic acids and derivatives	Amino acids, peptides, and analogues	56671	35019.9	37701.1
6.18_199.0980m/z	Decarestrictin J	C10H16O4	6.17847	2.33026		Organic oxygen compounds	Organooxygen compounds	Carbonyl compounds	56565	63358.1	64337.5
4.96_185.0809m/z	Vanylglycol	C9H12O4	4.957	-0.664324	C05594	Benzenoids	Phenols	Methoxyphenols	56344.7	47585.7	58362.9
5.78_125.0973m/z	6-Methylhept-5-En-2-One	C8H14O	5.78008	1.43536	C07287	Organic oxygen compounds	Organooxygen compounds	Carbonyl compounds	56286.3	65698.2	51440.8
7.69_592.3983m/z	Avenestergenin B2	C37H52O6	7.69465	-3.2733		Lipids and lipid-like molecules	Prenol lipids	Triterpenoids	56107.1	49163.5	48924.6
1.80_121.0651m/z	4-(2-Aminoethyl)Phenol	C8H11NO	1.79937	1.63313	C00483	Benzenoids	Benzene and substituted derivatives	Phenethylamines	56028.6	55045.1	55788.6
6.40_185.1075m/z	1-Naphthylamine	C10H9N	6.3998	-3.06431	C14790	Benzenoids	Naphthalenes		55789.1	52926.3	54597.9
4.49_216.1020m/z	Benzoic Acid Anilide	C13H11NO	4.48533	-2.46645		Benzenoids	Benzene and substituted derivatives	Anilides	55723.9	46141.4	49706.8
7.04_235.1694m/z	Confertifoline	C15H22O2	7.03672	0.817659	C09376	Organoheterocyclic compounds	Naphthofurans		55131.2	90112.1	61507.7
6.99_248.1658m/z	3,4-Dihydro-3-Oxoedulan	C13H20O2	6.99035	3.89108					55045.5	49508.3	38416.5
4.76_142.0322m/z	Fema No. 3158	C6H6O2S	4.76363	-3.28759					54681.9	59493.8	59920.6
6.80_364.2848m/z	Methyl-10-Gingerol	C22H36O4	6.801	-1.02322		Benzenoids	Benzene and substituted derivatives	Methoxybenzenes	54536.9	35563.1	30520
3.99_136.0406m/z	Salicylic Acid Amide	C7H7NO2	3.98593	1.11108		Benzenoids	Phenols	1-hydroxy-4-unsubstituted benzenoids	54311.5	54716.1	58020.4
5.99_232.0998m/z	Fema No. 4276	C9H13NO2S	5.99208	-1.81496		Organoheterocyclic compounds	Azoles	Thiazoles	54118.5	39703.1	31945.4
5.71_165.1276m/z	Norecasantalal	C11H16O	5.70808	0.345493		Lipids and lipid-like molecules	Prenol lipids	Monoterpenoids	53784.7	57736.3	51131.2
4.48_152.0118m/z	2,4-Dihydroxybenzoate	C7H5O4-	4.47782	6.22818					53365.8	55289.4	58901.9
6.76_415.1804m/z	Androstenediol-3-Sulfate	C19H30O5S	6.75907	2.25404					52982.5	85963.5	153258
0.79_191.9717m/z	3-Sulfinylpyruvic Acid	C3H3O5S-	0.787383	8.47833	C05527	Organic acids and derivatives	Keto acids and derivatives	Alpha-keto acids and derivatives	52814.3	59290.9	60398.6
6.31_429.3216m/z	Nordeoxycholic Acid	C23H38O4	6.31413	0.0283391		Lipids and lipid-like molecules	Steroids and steroid derivatives	Bile acids, alcohols and derivatives	52762.5	42837.8	45835.6
2.84_391.2847m/z	Dioctyl Phthalate	C24H38O4	2.84397	1.08105	C14227	Benzenoids	Benzene and substituted derivatives	Benzoic acids and derivatives	52754.3	46408.7	53577.1
3.67_495.1783m/z	Patamostat	C20H20N4O4S	3.67407	-7.53015		Phenylpropanoids and polyketides	Depsides and depsidones		52489.1	63430.6	66098.1
5.11_186.0915m/z	Indolbutyric Acid	C12H13NO2	5.10567	0.718835	C11284	Organoheterocyclic compounds	Indoles and derivatives	Indoles	52370.6	62322.9	70314
7.17_522.3214m/z	GPEtn(6:0/14:1)	C25H48NO8P	7.16955	4.56249					52012.5	49938.1	37704.5
0.94_266.0086m/z	6-Sulfoquinovose	C6H11O8S-	0.938667	7.76992	C20829	Organic oxygen compounds	Organooxygen compounds	Carbohydrates and carbohydrate conjugates	51899.6	56238.5	52790.1
3.93_315.1133m/z	(+)-Penicamide A	C18H18N2O3	3.92717	9.49241		Organoheterocyclic compounds	Diazanaphthalenes	Benzodiazines	51595.3	69089.2	66875.1
3.58_401.0885m/z	Luteolin 7-Xyloside	C20H18O10	3.58012	4.3513		Phenylpropanoids and polyketides	Flavonoids	Flavonoid glycosides	51274.8	69182.4	47153.3
6.34_173.1327m/z	1,1,5-Trimethyl-1,2-Dihydronaphthalene	C13H16	6.34248	0.895979		Benzenoids	Naphthalenes		51180.5	50220.9	46629.4
4.36_215.0916m/z	Brevifolin	C10H12O4	4.35667	-2.08276	C10726	Organic oxygen compounds	Organooxygen compounds	Carbonyl compounds	51114.8	44236	52206.7
5.14_101.0608m/z	Ethyl Propionate	C5H10O2	5.13817	0.47491		Organic acids and derivatives	Carboxylic acids and derivatives	Carboxylic acid derivatives	51033.3	57506.6	48558.8
6.55_198.1854m/z	Dodecanoic Acid, Lactam	C12H23NO	6.55248	-1.84959		Phenylpropanoids and polyketides	Macrolactams		50792.2	52120.2	51909.5
6.09_151.1118m/z	Lyratal		6.08645	-0.33545					50689.4	42826.7	46004.9
6.51_251.2371m/z	12-Cyclopent-2-En-1-Yldodecan-2-One	C17H30O	6.51455	1.73533	C15464	Organic oxygen compounds	Organooxygen compounds	Carbonyl compounds	50609.4	47943.2	44179
4.11_176.0469m/z	1,2,3-Benzotriazine	C7H5N3	4.11397	2.91016		Organoheterocyclic compounds	Benzo-1,2,3-triazines		50258.5	51146.7	49479.1
1.08_124.0871m/z	Ae F094206	C6H9N3	1.07817	1.2635		Organoheterocyclic compounds	Diazines	Pyrimidines and pyrimidine derivatives	50244.8	51498.4	48322.8
6.81_347.2196m/z	Phytocassane D	C20H28O3	6.80738	-8.44789		Lipids and lipid-like molecules	Prenol lipids	Diterpenoids	50110	49415.1	54061.3
4.97_94.0299m/z	3-Hydroxypyridine	C5H5NO	4.97063	0.809456		Organoheterocyclic compounds	Pyridines and derivatives	Hydroxypyridines	49801.5	50584.3	50657
6.86_185.1550m/z	Undecoic Acid	C11H22O2	6.8552	1.4911	C17715	Lipids and lipid-like molecules	Fatty Acyls	Fatty acids and conjugates	49774.8	17584.9	11677.7
6.72_294.2429m/z	13(S)-Hotre	C18H30O3	6.72452	-1.3401	C16316	Lipids and lipid-like molecules	Fatty Acyls	Lineolic acids and derivatives	49766.1	49447.6	48117.8
5.34_217.0468m/z	Methionyl-Cysteine	C8H16N2O3S2	5.34008	1.58864		Organic acids and derivatives	Carboxylic acids and derivatives	Amino acids, peptides, and analogues	49716.1	47409.6	41085
6.30_327.0866m/z	Derrustone	C18H14O6	6.30463	0.784235		Phenylpropanoids and polyketides	Isoflavonoids	O-methylated isoflavonoids	49551.9	33433.8	31283.9
5.03_153.0560m/z	Rengyolone		5.02683	1.09929					49512.4	43251	49706.2
5.36_179.0829m/z	1-Methoxy-4-(N-Acetylamino)-2-Aminobenzene	C9H12N2O2	5.36078	1.86285		Benzenoids	Benzene and substituted derivatives	Anilides	49509.2	49432.3	52776
4.69_176.0818m/z	Phenyltriazine	C9H7N3	4.69137	-3.48675					49403.6	69450.4	73355.7
5.72_130.0783n	1-Phenyl-1-Pentanone	C11H14O	5.71757	0.679278		Organic oxygen compounds	Organooxygen compounds	Carbonyl compounds	48942.2	43380.3	45463
4.57_172.0427m/z	chondroitin sulfate E (GalNAc4,6diS-GlcA) proteoglycan	C10H10ClN3	4.56915	1.21541					48933.9	53444.5	51685.1
5.26_216.0659m/z	Lawsone	C10H6O3	5.25637	-1.39764	C10368	Benzenoids	Naphthalenes	Naphthoquinones	48758.1	48514.1	58131.4
6.96_255.2321m/z	Actinopolysporin C	C16H30O2	6.96102	0.657494					48754.1	97626.7	55049.4
6.04_333.0871m/z	Chaetomugilin R	C16H21ClO5	6.03942	2.32965		Organoheterocyclic compounds	Azaphilones		48733.2	47619.2	46098.4
4.10_243.1344m/z	Glutamylisoleucine	C11H20N2O5	4.09675	1.67948		Organic acids and derivatives	Carboxylic acids and derivatives	Amino acids, peptides, and analogues	48402	55015	61968
5.80_222.1139m/z	Bucetin	C12H17NO3	5.80385	1.54225		Benzenoids	Benzene and substituted derivatives	Anilides	48022	56281.8	58735.3
7.07_539.3672m/z	Vitamin K1 Epoxide	C31H46O3	7.07455	-8.58706	C05849	Lipids and lipid-like molecules	Prenol lipids	Quinone and hydroquinone lipids	47872	58582.4	38243.8
6.72_431.3120m/z	Lithocolic Acid	C24H40O3	6.71503	-4.52673	C03990	Lipids and lipid-like molecules	Steroids and steroid derivatives	Bile acids, alcohols and derivatives	47863.2	52366.1	20825.5
4.32_70.0660m/z	Isobutyrimidic Acid	C4H9NO	4.31943	9.77374		Organic acids and derivatives	Carboxylic acids and derivatives	Carboxylic acid derivatives	47851	51803.5	50961.1
5.80_353.2074m/z	Phomaligin A	C16H25NO5	5.80282	-0.853874		Organic oxygen compounds	Organooxygen compounds	Carbonyl compounds	47811	52049.1	50651.4
5.94_256.0608m/z	3s68	C14H11NO5	5.93558	1.21346	C07949	Benzenoids	Benzene and substituted derivatives	Benzophenones	47804.9	45746.8	54550.5
4.13_229.1183m/z	Isoleucylaspartic Acid	C10H18N2O5	4.13387	0.244451		Organic acids and derivatives	Carboxylic acids and derivatives	Amino acids, peptides, and analogues	47562.2	56098	63141.3
3.89_191.0817m/z	3-Methyl-3,4-Dihydro-1h-1,4-Benzodiazepine-2,5-Dione	C10H10N2O2	3.89042	0.810833		Organoheterocyclic compounds	Benzodiazepines	1,4-benzodiazepines	47542.8	66483.4	67181.8
6.96_498.3807m/z	13-(3-Methyl-5-Propylfuran-2-Yl)Tridecanoylcarnitine	C28H49NO5	6.96102	2.56395		Lipids and lipid-like molecules	Fatty Acyls	Fatty acid esters	47512.2	38601.3	37164.5
1.60_91.0038m/z	2,4-Dioxabutanoic Acid	C2H4O4	1.59672	0.94707		Organic acids and derivatives	Organic carbonic acids and derivatives	Carbonic acid monoesters	47384.2	39609	35349.1
2.01_119.0355m/z	Pentane-1-Dithioperoxol	C5H12S2	2.0121	5.35861		Organosulfur compounds	Sulfenyl compounds		47317.7	46038.5	45313.3
7.72_112.0872m/z	1,2-Diazepine	C5H6N2	7.71582	2.52708		Organoheterocyclic compounds	Diazepines	1,2-diazepines	47262.4	41970.8	43310.8
2.06_211.1078m/z	4llk	C9H8N2O	2.0584	-2.75006		Organoheterocyclic compounds	Diazanaphthalenes	Benzodiazines	47215.2	48550.2	63445.5
2.18_139.0390m/z	3,4-Dihydroxybenzaldehyde	C7H6O3	2.17877	-0.818113	C16700	Organic oxygen compounds	Organooxygen compounds	Carbonyl compounds	46778.1	41896.4	52000.2
7.14_332.2950m/z	13-Hdohe	C22H34O	7.14105	0.631466		Lipids and lipid-like molecules	Fatty Acyls	Fatty acids and conjugates	46687.8	43050.8	36138.3
3.58_246.1127m/z	Aegelinol	C14H14O4	3.58012	-1.32271		Phenylpropanoids and polyketides	Coumarins and derivatives	Pyranocoumarins	46459	53962.5	46013.5
1.36_114.0553m/z	4-Oxo-D-Norvaline	C5H9NO3	1.3556	2.25612	C03341	Organic acids and derivatives	Carboxylic acids and derivatives	Amino acids, peptides, and analogues	46294.8	54377.9	54527.5
5.97_203.1180m/z	(R)-Boschniakine	C10H11NO	5.97345	-2.975	C09915				45832.1	41258.9	37396.8
4.97_375.2031m/z	Alternarizine A	C24H28N2O3	4.96597	-9.11028		Organic acids and derivatives	Carboxylic acids and derivatives	Amino acids, peptides, and analogues	45820.4	43629	61224.7
4.08_210.0775m/z	N-Methylanthranilic Acid	C8H9NO2	4.08225	2.74433	C03005	Benzenoids	Benzene and substituted derivatives	Benzoic acids and derivatives	45734.1	49062.1	50145.6
6.97_277.1819m/z	Fenoksan	C17H26O3	6.96653	2.39092		Phenylpropanoids and polyketides	Phenylpropanoic acids		45733.7	38857.9	40107.6
2.36_246.0918m/z	Tiletamine	C12H17NOS	2.35658	-2.36978		Organic nitrogen compounds	Organonitrogen compounds	Amines	45698.7	28214.1	12414.3
0.83_358.0120m/z	Glucoviorylin	C10H19NO9S3	0.8251	9.22826		Organic oxygen compounds	Organooxygen compounds	Carbohydrates and carbohydrate conjugates	45484.8	59864.1	37980.3
1.05_261.0208m/z	5-Methylthioribose 1-Phosphate	C6H13O7PS	1.05145	6.11779		Organic oxygen compounds	Organooxygen compounds	Carbohydrates and carbohydrate conjugates	45181.5	55692.2	55446.5
6.34_207.1745m/z	OP (TENTATIVE)	C14H22O	6.34248	0.928509					44943.4	56528.8	50231.3
4.58_179.1179m/z	4-(2 AMINOETHYL)-PHENOL	C8H11NO	4.57862	-3.99237					44730.9	59683.3	55235.7
4.45_317.1500m/z	(+)-Trichodermadione A	C13H19NO4	4.44845	9.07834		Lipids and lipid-like molecules	Fatty Acyls	Fatty amides	44500.5	54987.2	51337.5
5.43_167.1432m/z	Beta-Fenchocamphorone	C11H18O	5.43375	-0.815018		Lipids and lipid-like molecules	Prenol lipids	Monoterpenoids	44455.2	47051.7	44286.2
5.99_337.2375m/z	15-Epi-Pga1	C20H32O4	5.99208	0.572857		Lipids and lipid-like molecules	Fatty Acyls	Eicosanoids	43605.4	34671.6	37913.3
5.35_234.1249m/z	Laccarin	C10H14N2O2	5.3529	3.53543		Organoheterocyclic compounds	Pyrrolopyridines		43506.9	52845.5	50523.1
0.91_342.1172n	Turanose	C12H22O11	0.912533	2.94114	C19636	Lipids and lipid-like molecules	Fatty Acyls	Fatty acyl glycosides	43476.3	5.03941e+06	187683
6.59_227.1292m/z	Eka Sa 210	C12H18O3	6.59183	4.42967		Organic acids and derivatives	Carboxylic acids and derivatives	Dicarboxylic acids and derivatives	43430.5	36290.6	34169
4.22_180.0657m/z	Antibiotic MH 435A		4.21827	0.322947					43391.8	49174.4	44477.7
6.77_223.1344m/z	3-Oxo-2-(2Z-Pentenyl)cyclopentyl propionic acid		6.76767	4.3992					43331.2	5532.97	1460.04
7.49_350.3054m/z	3,4-Dimethyl-5-Propyl-2-Furantridecanoic Acid	C22H38O3	7.49422	-1.43573		Lipids and lipid-like molecules	Fatty Acyls	Fatty acids and conjugates	43318.1	39989.1	38092.3
4.12_178.0613m/z	Lamivudine Ep Impurity I	C8H11N3O4	4.12465	1.03771		Nucleosides, nucleotides, and analogues	Nucleoside and nucleotide analogues		43157.7	46927.2	48592.2
5.44_179.1432m/z	Dictamnol	C12H18O	5.44322	2.71053		Organic oxygen compounds	Organooxygen compounds	Alcohols and polyols	43060	41487.7	41633.8
5.28_338.2693m/z	Melophlin I	C20H35NO3	5.28433	0.760358					42980.6	46143	36624
4.88_223.0615m/z	Sinapic Acid	C11H12O5	4.8828	1.09069	C00482	Phenylpropanoids and polyketides	Cinnamic acids and derivatives	Hydroxycinnamic acids and derivatives	42928.8	51178.4	51965.8
6.57_438.2621m/z	Lythrancepine I	C27H35NO4	6.57148	1.79216					42862.4	27591.6	26239.5
6.01_307.1905m/z	Compactin Diol Lactone	C18H26O4	6.01108	0.0858255	C14183	Organoheterocyclic compounds	Lactones	Delta valerolactones	42687.8	42779.6	45651
6.05_251.2007m/z	Sclareolide	C16H26O2	6.04893	0.582436					42312.1	33802.2	32902.4
5.25_155.0703m/z	3,5-Dimethoxyphenol	C8H10O3	5.24687	-0.377171		Benzenoids	Phenols	Methoxyphenols	42307.7	41968.3	46395.7
6.37_221.0381m/z	2-(3-pyridyl)-4-methyl-Thiazole-5-Carboxylic Acid	C10H8N2O2S	6.37132	0.794024					42297.8	45255.1	50810.9
7.04_209.1537m/z	3-Hydroxy-Beta-Ionone	C13H20O2	7.03672	0.0963996		Lipids and lipid-like molecules	Prenol lipids	Sesquiterpenoids	42023	39517.8	29293.5
6.39_171.1381m/z	[1S-(1alpha,2beta,5alpha)]-2-Methyl-5-(1-methylethyl)-3-cyclohexene-1,2-diol		6.3903	1.05834					41498.9	35760.1	37624.3
6.37_142.0322m/z	Acetyl-Homocysteine	C6H11NO3S	6.37132	0.503083		Organic acids and derivatives	Carboxylic acids and derivatives	Amino acids, peptides, and analogues	41423.9	36093.7	36992
5.29_238.0531m/z	Aeruginaldehyde	C10H7NO2S	5.29365	-0.818663					41368.6	24425.6	47221.9
0.82_134.0449m/z	D-Aspartic Acid	C4H7NO4	0.8156	1.17784	C00402	Organic acids and derivatives	Carboxylic acids and derivatives	Amino acids, peptides, and analogues	41240.1	21591.8	38758.4
6.49_208.1334m/z	3,4-Methylenedioxy-N-Ethylamphetamine (Mdea)	C12H17NO2	6.48582	-1.1323		Organic nitrogen compounds	Organonitrogen compounds	Amines	41151.1	41074.9	40325.1
6.64_299.2234m/z	Rocellic Acid	C17H32O4	6.64013	1.35455		Lipids and lipid-like molecules	Fatty Acyls	Fatty acids and conjugates	40882.4	59040.3	38649.2
6.19_299.1391m/z	Stagonosporyne F	C11H14O3	6.19095	9.89135		Organic oxygen compounds	Organooxygen compounds	Carbonyl compounds	40741.1	35777	33746.2
6.43_484.3485m/z	Cholesterol Sulfic Acid	C27H46O4S	6.42897	6.45837	C18043	Lipids and lipid-like molecules	Steroids and steroid derivatives	Cholestane steroids	40725.3	32217.2	36289
6.68_427.3537m/z	Momordenol	C29H46O2	6.6765	-7.77058		Lipids and lipid-like molecules	Steroids and steroid derivatives	Ergostane steroids	40689.2	39858.3	32051
5.93_288.1056m/z	Histidylglutamine	C11H17N5O4	5.92627	-3.55275		Organic acids and derivatives	Carboxylic acids and derivatives	Amino acids, peptides, and analogues	40607.4	40837.5	51652.2
1.70_164.0819m/z	3-(2-Hydroxyethyl)Histidine	C8H13N3O3	1.69847	0.286304		Organic acids and derivatives	Carboxylic acids and derivatives	Amino acids, peptides, and analogues	40506.7	43954.2	45396.9
6.57_329.2150m/z	Cannabinol	C21H26O2	6.57148	9.91615	C07580	Organoheterocyclic compounds	Benzopyrans	1-benzopyrans	39842.3	27783.6	18367
5.15_197.1176m/z	Kobifuranone A	C11H16O3	5.15235	1.25944		Organoheterocyclic compounds	Lactones	Gamma butyrolactones	39778.7	38989.8	42266
7.00_492.3094m/z	Schidigeragenin B	C27H40O4	6.9987	0.950916		Lipids and lipid-like molecules	Prenol lipids	Triterpenoids	39640.1	60189.8	33124.5
5.72_125.0963m/z	2e,4z-Octadienal	C8H12O	5.71757	-0.168453		Organic oxygen compounds	Organooxygen compounds	Carbonyl compounds	39628	36363.6	35742.6
0.41_144.0656m/z	5-O-Methyl-Glutamic Acid	C6H11NO4	0.40575	0.614658		Organic acids and derivatives	Carboxylic acids and derivatives	Amino acids, peptides, and analogues	39383.2	42469	41569.8
5.68_472.1509m/z	2-Decarboxybetanin	C23H27N2O11+	5.67992	6.38931		Organic oxygen compounds	Organooxygen compounds	Carbohydrates and carbohydrate conjugates	39304.6	46298.6	66851.2
6.48_337.2385m/z	Compound Np-008195	C20H32O3	6.48048	2.14413		Lipids and lipid-like molecules	Prenol lipids	Diterpenoids	39256.5	36443.2	43980.5
3.72_134.0602m/z	O-Tolyl Isocyanate	C8H7NO	3.72085	0.803037		Benzenoids	Benzene and substituted derivatives	Toluenes	38869.3	43236	45783.8
6.71_180.1384m/z	Emery 5714	C11H17NO	6.70555	1.69467		Benzenoids	Benzene and substituted derivatives	Toluenes	38849.6	43943.9	23047.6
4.97_362.1460m/z	.Alpha. 5ia	C17H14N8O2	4.96597	-4.85272		Organoheterocyclic compounds	Diazanaphthalenes	Benzodiazines	38585.7	61584.4	38193
0.80_103.0637n	Piperidic Acid	C4H9NO2	0.79675	3.67323	C00334	Organic acids and derivatives	Carboxylic acids and derivatives	Amino acids, peptides, and analogues	38528.8	23836.5	38890.3
4.33_124.0884n	Anhalin	C10H15NO	4.32877	-3.37786	C06199	Benzenoids	Benzene and substituted derivatives	Phenethylamines	38112.8	42904.2	45092.9
5.12_123.0807m/z	4-Ethylphenol	C8H10O	5.12452	0.557904	C13637	Benzenoids	Phenols	1-hydroxy-2-unsubstituted benzenoids	37778.4	38704.1	39926.3
5.70_285.0906m/z	Faropenem	C12H15NO5S	5.69873	-1.20343	C13310	Organic acids and derivatives	Carboxylic acids and derivatives	Amino acids, peptides, and analogues	37762.9	37522	48923.3
6.23_293.0921m/z	Cyclic Dehypoxanthine Futalosine	C14H13O7-	6.2288	7.36454		Benzenoids	Naphthalenes	Naphthalenecarboxylic acids and derivatives	37651.8	36565.2	38686.1
6.08_97.0652m/z	3-Isopropylacrylic Acid	C6H10O2	6.07695	3.94521		Lipids and lipid-like molecules	Fatty Acyls	Fatty acids and conjugates	37390.5	34517.3	33475.4
6.97_384.3129m/z	Tetradecadienyl-l-carnitine	C21H39NO3	6.97438	4.26657					37359.9	56331.8	36784.7
5.68_107.0859m/z	Ethylbenzene	C8H10	5.67992	-1.11778	C07111	Benzenoids	Benzene and substituted derivatives		37346.5	38771.9	35796.1
7.36_399.2193m/z	Spirolactone Sc 14266	C22H28O3	7.35805	4.95341		Lipids and lipid-like molecules	Steroids and steroid derivatives	Steroid lactones	37287.7	56395.3	69360.5
5.50_169.1224m/z	(6e)-8-Oxogeraniol	C10H16O2	5.50002	0.240424	C20223	Lipids and lipid-like molecules	Prenol lipids	Monoterpenoids	37279.7	40932.8	39552
4.54_334.1287m/z	Rhizocticin A	C11H22N5O6P	4.54172	3.4888	C17944	Organic acids and derivatives	Carboxylic acids and derivatives	Amino acids, peptides, and analogues	37194.9	39156.4	38194.9
5.51_368.1974m/z	Alkaloid Aqc2	C19H22N2O3	5.5095	-0.0550492		Organoheterocyclic compounds	Indoles and derivatives	Indoles	36932.5	51667	43250.2
5.44_217.1087m/z	Decarestrictine D	C10H16O5	5.44322	7.86085		Organoheterocyclic compounds	Oxocins		36486.9	36273.7	34890
7.20_298.2742m/z	Nae 16:1	C18H35NO2	7.19808	1.05395		Organic nitrogen compounds	Organonitrogen compounds	Amines	36394.7	34202.9	25034.9
2.35_326.0921m/z	N-Lactoyl-Methionine	C8H15NO4S	2.35178	2.63651		Organic acids and derivatives	Carboxylic acids and derivatives	Amino acids, peptides, and analogues	36127.7	41112	47586.2
4.43_239.1392m/z	Leptosphaerone C	C8H12O3	4.42945	-2.03085		Organic oxygen compounds	Organooxygen compounds	Carbonyl compounds	35802.5	23103.2	26701.5
5.95_399.1455m/z	Fumiquinazoline F	C21H18N4O2	5.95458	6.29052	C22145	Organoheterocyclic compounds	Diazanaphthalenes	Benzodiazines	35773.6	33334.1	45804.1
6.17_315.2547m/z	Isopalmitic Acid	C16H32O2	6.17048	2.80787		Lipids and lipid-like molecules	Fatty Acyls	Fatty acids and conjugates	35742.1	239775	216057
4.32_267.0323m/z	3-Hydroxy-5-[(5-Oxooxolan-2-Yl)Methyl]Phenyl Methyl Sulfate	C12H14O7S	4.31943	0.495779		Organic acids and derivatives	Organic sulfuric acids and derivatives	Arylsulfates	35718.7	36948.1	28456.7
5.46_189.1137m/z	Chebi:79257	C9H18O4	5.45617	1.63949		Organic acids and derivatives	Hydroxy acids and derivatives	Medium-chain hydroxy acids and derivatives	35711.1	37451.8	32477.4
5.06_297.0619m/z	Beta-Glucogallin	C13H16O10	5.05867	4.17134	C01158	Phenylpropanoids and polyketides	Tannins		35171.7	25182.3	41091.8
4.18_359.0916m/z	Pr-Toxin	C17H20O6	4.18062	7.71263	C06079				34968	54085.9	47550.7
4.75_166.0864m/z	L-Phenylalanine	C9H11NO2	4.75412	0.986212	C00079	Organic acids and derivatives	Carboxylic acids and derivatives	Amino acids, peptides, and analogues	34859.8	40363	49525.5
4.67_313.1757m/z	Troxipide	C15H22N2O4	4.67263	-2.38493		Benzenoids	Phenol ethers	Anisoles	34845.4	50581	45310
5.58_218.0814m/z	Dictamnine	C12H9NO2	5.5759	-1.68772	C10660	Organoheterocyclic compounds	Quinolines and derivatives	Furanoquinolines	34736.7	31664.6	34874.9
4.04_198.0763m/z	Dmhb Acid	C9H10O5	4.03988	-1.78124	C10833	Benzenoids	Benzene and substituted derivatives	Benzoic acids and derivatives	34572.9	39002.1	42073.7
4.58_153.0196m/z	2,6resorcylic Acid	C7H6O4	4.58083	1.49501	C21298	Benzenoids	Benzene and substituted derivatives	Benzoic acids and derivatives	34374.8	38173.8	34810.7
7.59_356.2816m/z	N-Myristoyl Proline	C19H35NO3	7.59097	4.59887		Organic acids and derivatives	Carboxylic acids and derivatives	Amino acids, peptides, and analogues	33976.5	29988.8	27311.8
5.76_285.0763m/z	Isoflavone base + 2O, 1MeO	C16H12O5	5.75557	1.78989					33820.2	35370.4	28078.7
6.30_185.1174m/z	8-Hydroxy-2,6-Dimethyl-2,6-Octadienoic Acid	C10H16O3	6.29512	0.519571					33746.2	26930.4	25900.3
6.33_286.2743m/z	Nae 15:0	C17H35NO2	6.33303	0.846628		Organic nitrogen compounds	Organonitrogen compounds	Amines	33636.9	34489.4	31641.3
6.92_263.1653m/z	Actinolide A		6.91875	0.478421					33533	44046.6	36112
0.91_235.0240m/z	1,3-Dimethyluric Acid	C7H8N4O3	0.910283	6.00276		Organoheterocyclic compounds	Imidazopyrimidines	Purines and purine derivatives	33001.7	31469.9	27713.9
6.17_295.1907m/z	[4aR-(4aalpha,5alpha,6beta,8abeta)]-5-(Acetyloxy)-4a,5,6,7,8,8a-hexahydro-6-(1-hydroxy-1-methylethyl)-4,8a-dimethyl-2(1H)-naphthalenone		6.17162	1.98306					32913.6	20238.4	22896.5
5.42_119.0858m/z	Anapear	C9H14O2	5.41508	1.71652		Lipids and lipid-like molecules	Fatty Acyls	Fatty acid esters	32612.4	35370.2	35710.3
6.76_253.2528m/z	Civetol	C17H32O	6.76317	2.08225	C17815	Organic oxygen compounds	Organooxygen compounds	Alcohols and polyols	32238.5	31928.9	20971.7
5.87_301.0709m/z	Hydroxygenkwanin	C16H12O6	5.86962	0.911434		Phenylpropanoids and polyketides	Flavonoids	O-methylated flavonoids	31966.4	37191.1	37083.1
3.96_485.3588m/z	Schleicherastatin 6	C28H46O3	3.96457	-4.43445		Lipids and lipid-like molecules	Steroids and steroid derivatives	Bile acids, alcohols and derivatives	31657	28112.8	59560.7
1.11_134.0601m/z	4-Hydroxyindole	C8H7NO	1.10563	0.817131	C02040	Organoheterocyclic compounds	Indoles and derivatives	Hydroxyindoles	31607.3	27425.7	32941
5.08_252.1708m/z	1-(1-Hydroxy-2,2,6,6-Tetramethylpiperidin-4-Yl)-1h-Pyrrole-2,5-Dione	C13H20N2O3	5.07768	-1.70124		Organoheterocyclic compounds	Pyrrolidines	Pyrrolidones	31504.4	26099.1	26593.2
6.37_116.0167m/z	Neolone	C4H5NOS	6.37132	1.90168		Organoheterocyclic compounds	Azoles	Thiazoles	31391.7	28594.1	29578.2
6.11_279.0934m/z	2-Amino-9-(4-Amino-2-Oxopyrimidin-1-Yl)-1h-Purin-6-One	C9H8N8O2	6.11493	-7.76762					31277	25720.5	22775.1
6.55_239.2007m/z	2,6,10-Trimethyldodeca-6,11-Diene-2,3,10-Triol	C15H28O3	6.55248	0.646488		Lipids and lipid-like molecules	Prenol lipids	Sesquiterpenoids	31177.7	27589.1	21395
4.02_143.0162m/z	2,3-Dihydroxy-5-Methylthio-4-Pentenoic Acid	C6H10O4S	4.02113	0.534322		Lipids and lipid-like molecules	Fatty Acyls	Fatty acids and conjugates	31146.2	36286.3	41546.9
7.88_481.3659m/z	Hydroxyoctadecenoylcarnitine	C25H47NO5	7.8811	4.06317					31097.3	32889.8	29499
6.46_356.1031m/z	Tryptophylhydroxyproline	C16H19N3O4	6.45733	7.5458		Organic acids and derivatives	Carboxylic acids and derivatives	Amino acids, peptides, and analogues	30272.4	28982.7	25135.5
4.97_148.0758m/z	3-Methyl-2-Oxindole	C9H9NO	4.96597	0.420215	C02366	Organoheterocyclic compounds	Indoles and derivatives	Indolines	29835	36412.9	30357.4
0.54_133.0496m/z	2-Hydroxymethyl-4-Oxobutanoate	C5H7O4-	0.53745	1.84243		Lipids and lipid-like molecules	Fatty Acyls	Fatty acids and conjugates	29822	33543.5	32286.8
0.86_195.0510m/z	Gulonic Acid	C6H12O7	0.856967	3.21742	C00800	Organic acids and derivatives	Hydroxy acids and derivatives	Medium-chain hydroxy acids and derivatives	29654.8	141855	38537
4.20_265.1119m/z	Asparagylaspartic Acid	C8H13N3O6	4.19942	-9.61554		Organic acids and derivatives	Carboxylic acids and derivatives	Amino acids, peptides, and analogues	29581.6	28441.6	38712.8
7.98_426.3023m/z	Tortifolisine		7.9784	0.582433					29306.6	26875.6	27225.2
6.16_383.1869m/z	N-Monoacetylchitobiose	C14H27N2O10+	6.16215	-9.15596	C21747				29047.9	19804.3	26947.9
4.41_193.0974m/z	Hydroxycotinine	C10H12N2O2	4.41107	-2.14349		Organoheterocyclic compounds	Pyridines and derivatives	Pyrrolidinylpyridines	28889.7	26357.6	26592.3
0.82_120.0657m/z	Aminohydroxybutyric Acid	C4H9NO3	0.8156	1.92486	C03678	Organic acids and derivatives	Carboxylic acids and derivatives	Amino acids, peptides, and analogues	28562.1	11826.6	22135.3
6.20_315.1707m/z	2-[2-(3,5-dimethylanilino)-2-oxoethyl]-1-ethyl-4-methylpyrrole-3-carboxylic acid	C18H22N2O3	6.20038	1.25855					28116.7	29564.8	26701.8
6.10_105.0702m/z	2-Phenylethanol	C8H10O	6.09593	3.00266	C05853	Benzenoids	Benzene and substituted derivatives		28031.4	26040.1	28572.6
6.77_291.1957m/z	2-Hydroxyacorenone	C15H24O2	6.77267	8.77296		Organic oxygen compounds	Organooxygen compounds	Carbonyl compounds	27849.8	28262	13908.6
5.37_177.0547m/z	4-Methylumbelliferone	C10H8O3	5.36808	0.275002	C03081	Phenylpropanoids and polyketides	Coumarins and derivatives	Hydroxycoumarins	27792	32304.6	42932.8
6.83_449.3467m/z	Diglyceryl Monooleate	C24H46O6	6.82928	-2.65799		Lipids and lipid-like molecules	Steroids and steroid derivatives	Oxosteroids	27755.6	25056.7	25545.6
5.63_335.2220m/z	Deoxyandrographolide	C20H30O4	5.63323	1.08708		Lipids and lipid-like molecules	Prenol lipids	Terpene lactones	27632.6	34079.6	41230.4
4.64_155.1180m/z	Loline	C8H14N2O	4.6443	0.46032		Alkaloids and derivatives	Loline alkaloids and derivatives		27615.2	28665	40018.3
1.06_175.0251m/z	L-Xylo-Hex-3-Ulono-1,4-Lactone	C6H8O6	1.06428	6.49348		Organoheterocyclic compounds	Lactones	Gamma butyrolactones	27442.5	26383	25542.7
3.90_144.0424m/z	2-Deoxy-D-Gluconate	C6H11O6-	3.8999	3.84501		Organic acids and derivatives	Hydroxy acids and derivatives	Medium-chain hydroxy acids and derivatives	27438.4	18265.3	22150.5
0.96_95.0608m/z	4-Methylpyrimidine	C5H6N2	0.957467	3.5865		Organoheterocyclic compounds	Diazines	Pyrimidines and pyrimidine derivatives	27348.8	32107.4	32029
0.00_144.0236m/z	IdoA2S-beta-1,4-GlcNAc(3S)-alpha-1,4-GlcA-beta-1,3-Gal-beta-1,3-Gal-beta-1,4-Xylose	C7H5F4N	0.00488333	9.3158					27020.5	36902.6	34178.9
4.67_143.0703m/z	Dihydrosarkomycin		4.67263	0.311828					26808.3	26334.2	21143
3.61_108.0447m/z	O-Benzoquinone	C6H4O2	3.60815	-1.82762	C02351	Organic oxygen compounds	Organooxygen compounds	Carbonyl compounds	26766.9	30434.8	28939.8
5.87_151.0767m/z	3-Propylbenzene-1,2-Diol	C9H12O2	5.86745	0.612867		Benzenoids	Benzene and substituted derivatives	Phenylpropanes	26693.7	30395.3	31466.2
6.47_206.1190m/z	Fema No. 3418	C10H14O2	6.4725	5.37965	C02088	Organic oxygen compounds	Organooxygen compounds	Carbonyl compounds	26673.8	27895.5	32044.8
3.93_143.0816m/z	N-(2-Aminobutanoyl)Glycine	C6H12N2O3	3.92717	0.847608		Organic acids and derivatives	Carboxylic acids and derivatives	Amino acids, peptides, and analogues	26658.4	26140	34404.4
0.97_251.0442m/z	5'-Deoxy-5-Fluorouridine	C9H11FN2O5	0.966967	1.52738	C12739	Nucleosides, nucleotides, and analogues	5'-deoxyribonucleosides		26394.1	24264.2	25577.2
5.55_262.1077m/z	Skimmianine	C14H15NO4	5.54738	1.30444	C10740	Organoheterocyclic compounds	Quinolines and derivatives	Furanoquinolines	26227.8	23794.6	25882.3
6.81_306.2430m/z	Samandarine	C19H31NO2	6.81033	1.03217	C19950				26213.5	20992.2	21758.4
4.85_201.1238m/z	Ser Leu	C9H18N2O4	4.85498	1.7917		Organic acids and derivatives	Carboxylic acids and derivatives	Amino acids, peptides, and analogues	25989.2	45976.8	37598
3.90_183.0588m/z	2-Amino-5 Methylbenzothiazole	C8H8N2S	3.8999	-2.31296					25988.1	31484.7	31507.7
7.15_113.1076m/z	L-isoleucinamide	C6H14N2O	7.15057	2.11408					25945.3	25247	22462.2
0.80_106.0502m/z	Serine	C3H7NO3	0.79675	3.29133	C00065	Organic acids and derivatives	Carboxylic acids and derivatives	Amino acids, peptides, and analogues	25843.1	11396.1	14998.1
7.05_247.1707m/z	5-Hydroxy-8-methoxycalamenene		7.05402	3.23971					25653.2	10090.2	4022.29
6.60_209.1902m/z	(-)-Noranthoplone		6.60067	0.451074					25550.2	23758.4	17068.2
4.44_171.0652m/z	Ba 2775	C8H10O4	4.43895	-0.432816	C05576	Benzenoids	Phenols	Benzenediols	25414.8	22511.7	21812.5
5.68_157.0761m/z	Isonicoteine	C10H8N2	5.67992	2.48183		Organoheterocyclic compounds	Pyridines and derivatives	Bipyridines and oligopyridines	24892.7	23370	26319.6
4.54_199.0811m/z	L-Rhamnonate	C6H12O6	4.54172	-3.84522		Organic acids and derivatives	Hydroxy acids and derivatives	Medium-chain hydroxy acids and derivatives	24551.3	13556.8	31472.6
4.55_107.0497m/z	Dmmf Cpd	C7H10O3	4.5508	3.62553		Organoheterocyclic compounds	Dihydrofurans	Furanones	24095.2	29030.3	26328.2
6.05_185.1074m/z	4-(4-Aminophenyl)Aniline	C12H12N2	6.04893	-3.65127	C16444	Benzenoids	Benzene and substituted derivatives	Biphenyls and derivatives	23819.3	21996.7	20881.4
4.20_220.0970m/z	6x-0944	C12H13NO3	4.19942	1.06025		Organoheterocyclic compounds	Benzazepines		23220.6	28360.1	27004.1
6.39_255.1592m/z	Gliocladic Acid	C14H22O4	6.3903	-0.872396		Lipids and lipid-like molecules	Prenol lipids	Monoterpenoids	22729.2	20341.8	21024.5
6.37_142.0664m/z	3-Methylquinoline	C10H9N	6.36915	1.30101		Organoheterocyclic compounds	Quinolines and derivatives		22474.2	15495.3	17307.1
5.91_438.2984m/z	Terpendole E	C28H39NO3	5.9074	0.789466	C20536	Organoheterocyclic compounds	Naphthopyrans		22323.4	1.41811e+06	1.57656e+06
5.54_187.1330m/z	2,6-Dimethyl-3,6-octadiene-1,2,8-triol		5.5379	0.678694					22245.6	22668.2	21648.3
6.27_184.0428m/z	Penicillanic Acid	C8H11NO3S	6.2667	0.848166		Organic acids and derivatives	Carboxylic acids and derivatives	Amino acids, peptides, and analogues	21979.3	21224.6	19935.2
5.02_198.0762m/z	6-Methoxy-1-Benzofuran-3(2h)-One Oxime	C9H9NO3	5.02115	-2.50411		Organoheterocyclic compounds	Coumarans		21760.6	16794.1	26316.1
6.85_193.1225m/z	Nocapyrone E	C12H16O2	6.84852	1.04445					21695.8	17581.5	15876.2
7.37_228.2323m/z	Tetradec-9-Enal	C14H26O	7.36977	0.456299					21545.2	29499.1	25011.5
5.89_137.0068m/z	Sulfinylmethylbenzene	C7H6OS	5.89142	0.848472					21383.8	21147.3	23552.1
4.35_161.0268m/z	B-D-Thiogalactose	C6H12O5S	4.3472	0.699928		Organic oxygen compounds	Organooxygen compounds	Carbohydrates and carbohydrate conjugates	21225.2	18501.5	23693.7
5.83_206.1057n	Azophen	C11H12N2O	5.83127	0.826027	C13244	Organoheterocyclic compounds	Azoles	Pyrazoles	21107.1	20990.9	24205.2
0.99_254.0884m/z	Lentysine,Lentinacin	C9H11N5O4	0.9858	0.230707		Organoheterocyclic compounds	Imidazopyrimidines	Purines and purine derivatives	21072.9	25818.6	24274.5
3.18_231.1705m/z	Leu-Val-Oh	C11H22N2O3	3.18403	0.753389		Organic acids and derivatives	Carboxylic acids and derivatives	Amino acids, peptides, and analogues	20948.7	30473.9	36674.7
4.21_140.0529m/z	Bidd:gt0036	C7H8OS	4.20878	-3.82548					20901.2	13875.2	20570.7
6.94_250.0898m/z	2-[(5-Methylsulfinyl)-4-Penten-2-Ynylidene]-1,6-Dioxaspiro[4.4]Non-3-Ene	C13H14O3S	6.9422	-1.53667		Organic oxygen compounds	Organooxygen compounds	Ethers	20866.3	32146.9	30244.5
5.96_284.1030m/z	Asp-Trp	C15H17N3O5	5.96402	0.172519		Organic acids and derivatives	Carboxylic acids and derivatives	Amino acids, peptides, and analogues	20817	22823	24159.5
4.89_205.1217m/z	9-Thf-Ade	C9H11N5O	4.89212	7.409		Organoheterocyclic compounds	Imidazopyrimidines	Purines and purine derivatives	20667.9	29853.9	7716.13
7.49_305.2130m/z	Fema No. 2315	C18H26O2	7.48643	4.95144		Lipids and lipid-like molecules	Fatty Acyls	Fatty alcohol esters	20536.1	20296.8	15512.8
4.98_194.0814m/z	Melevodopa	C10H13NO4	4.97513	1.32116		Organic acids and derivatives	Carboxylic acids and derivatives	Amino acids, peptides, and analogues	20382	18492	28007.8
7.34_370.3318m/z	Aplidiasphingosine	C22H43NO3	7.34127	1.25597					20332.6	19821.4	16513.6
7.76_339.2550m/z	11-Deoxy-Pgf1alpha	C20H36O4	7.75965	3.46992		Lipids and lipid-like molecules	Fatty Acyls	Eicosanoids	20246.6	18674.2	21923.9
6.54_95.0859m/z	(E,Z)-1,3,5-Heptatriene	C7H10	6.54298	4.48493		Hydrocarbons	Unsaturated hydrocarbons	Olefins	20138.9	17987.8	15579.6
5.67_110.0967m/z	Cyclohexyl Isocyanide	C7H11N	5.67047	-0.559255	C11520	Organic nitrogen compounds	Organonitrogen compounds	Organic isocyanides	20002.2	20439.3	22592
1.62_218.0482m/z	2-(1,2,3,4-Tetrahydroxybutyl)Thiazolidine-4-Carboxylic Acid	C8H15NO6S	1.6159	0.285522		Organic acids and derivatives	Carboxylic acids and derivatives	Amino acids, peptides, and analogues	19918.4	24212	28663.3
4.27_119.0173m/z	4-Thiapentanoic Acid	C4H8O2S	4.27207	0.604916	C08276	Lipids and lipid-like molecules	Fatty Acyls	Fatty acids and conjugates	19819.4	19964.4	19065.1
4.05_141.0547m/z	Salirepol	C7H8O3	4.0494	-5.1762	C10792	Benzenoids	Phenols	Benzenediols	19537.1	22756.8	23460
6.03_188.1072m/z	Tetrahydroindol 3	C12H17NO3	6.0299	0.824521		Organoheterocyclic compounds	Indoles and derivatives		19372.4	17196.9	18359.2
6.79_222.1490m/z	(+-)-Carnegine	C13H19NO2	6.79168	2.46966	C09375	Organoheterocyclic compounds	Tetrahydroisoquinolines		19361.5	20958.8	21031.2
6.73_382.2589m/z	Bca 6	C21H34O6	6.73402	-1.26377		Lipids and lipid-like molecules	Prenol lipids	Sesquiterpenoids	19126.4	18087	8870.73
5.74_171.1016m/z	Isoboonein	C9H14O3	5.73658	-0.899833		Lipids and lipid-like molecules	Prenol lipids	Terpene lactones	19060.2	16540.9	10795.3
5.13_132.1020m/z	Dl-Tert-Leucine	C6H13NO2	5.1337	1.78449		Organic acids and derivatives	Carboxylic acids and derivatives	Amino acids, peptides, and analogues	19018.8	24510.5	17502.2
5.64_335.1425m/z	2-morpholino-7H-naphtho[1,2,3-de]quinolin-7-one	C20H16N2O2	5.64273	9.32233					18638.7	25769.5	24953.1
4.53_175.0867m/z	(Indol-3-Yl)Acetamide	C10H10N2O	4.53225	0.620871	C02693	Organoheterocyclic compounds	Indoles and derivatives	Indoles	18415.5	18470.6	13250.4
3.88_123.0792m/z	Histidinal	C6H10N3O+	3.88098	0.983389	C01929	Organic nitrogen compounds	Organonitrogen compounds	Amines	18360.7	18642.9	16265.9
2.63_179.0816m/z	2-Oxo-2,5,6,7-Tetrahydro-1h-[1]Pyrindine-3-Carbonitrile	C9H8N2O	2.62648	-2.70726		Organoheterocyclic compounds	Pyridines and derivatives	Hydropyridines	18277.2	19187.4	19851.8
5.04_207.1858m/z	Dicyclohexylcarbodiimide	C13H22N2	5.03987	-0.21253		Organic nitrogen compounds	Organonitrogen compounds	Carbodiimides	18192.9	22072.7	23409.9
7.22_206.1905m/z	Usaf Rh-6	C14H22O	7.21705	-1.84526		Benzenoids	Benzene and substituted derivatives	Phenylpropanes	18088.5	17321.9	12889.3
3.50_150.0775m/z	9-Methyladenine	C6H7N5	3.49525	-0.0672165		Organoheterocyclic compounds	Imidazopyrimidines	Purines and purine derivatives	17915.9	18835.1	16216.8
6.06_179.1432m/z	7-Isopropyl-5-Methylbicyclo[2.2.2]Oct-5-En-2-One	C12H18O	6.05843	0.356093					17744.1	20208.6	18757.5
4.08_98.0605m/z	1-Pentyl Nitrate	C5H11NO3	4.07777	3.3653		Organic oxygen compounds	Organic oxoanionic compounds	Organic nitrates	17637.8	19618.3	20793.7
4.24_107.0475m/z	Delphinic Acid	C5H10O2	4.23695	8.27021	C08262	Lipids and lipid-like molecules	Fatty Acyls	Fatty acids and conjugates	17457.7	17036.9	16983.7
5.23_148.0405m/z	Aminochrome	C8H7NO2	5.22537	0.933373		Organoheterocyclic compounds	Indoles and derivatives	Indolines	17356.5	16120.2	18923
5.94_177.1275m/z	11,12,13-Trinor-6,9-Eremophiladien-8-One	C12H16O	5.93558	0.864255					17349.7	11140.5	7656.72
6.49_237.1963m/z	N(6)-(Octanoyl)Lysine	C14H28N2O3	6.48582	0.553565					17339.4	17193.2	18435
5.86_303.1705m/z	Moiramide A	C17H19NO3	5.86013	0.684314		Organic acids and derivatives	Carboxylic acids and derivatives	Amino acids, peptides, and analogues	16630.6	25387.4	66054.8
4.02_126.0915m/z	6-Athp Cpd	C7H11NO	4.02113	1.20038		Organoheterocyclic compounds	Pyridines and derivatives	Hydropyridines	16573.1	19698.7	22431.4
5.62_345.2276m/z	Gallicynoic Acid F	C18H32O6	5.62373	2.1573		Lipids and lipid-like molecules	Fatty Acyls	Fatty acids and conjugates	16572.2	20806.4	16067.5
5.50_111.0808m/z	(2e,4e)-Hepta-2,4-Dienal	C7H10O	5.50002	-0.386221		Organic oxygen compounds	Organooxygen compounds	Carbonyl compounds	16347.3	17425	14949.7
3.80_146.1176m/z	2r-Aminoheptanoic Acid	C7H15NO2	3.79623	-0.0115549		Organic acids and derivatives	Carboxylic acids and derivatives	Amino acids, peptides, and analogues	16312.4	17556.3	17025.9
6.60_220.0251m/z	Bts 53554	C11H10FNO3S	6.60067	9.31431		Organoheterocyclic compounds	Quinolines and derivatives	Quinolones and derivatives	16198.8	17613.3	17274.4
4.92_184.1334m/z	1-Pyrrolidinyloxy, 3-(Methoxycarbonyl)-2,2,5,5-Tetramethyl-	C10H19NO3	4.92	0.723748		Organoheterocyclic compounds	Pyrrolidines	Pyrrolidine carboxylic acids and derivatives	16136.9	13842.1	16660.6
3.62_229.1317m/z	N-(4-Aminobutyl)-3-(4-Hydroxy-3-Methoxyphenyl)Prop-2-Enamide	C14H20N2O3	3.6175	-7.13501		Phenylpropanoids and polyketides	Cinnamic acids and derivatives	Hydroxycinnamic acids and derivatives	15984.6	4847.09	7959.9
0.96_105.0016m/z	Wln: Sh1vo1	C3H6O2S	0.960717	0.391804		Organic acids and derivatives	Carboxylic acids and derivatives	Carboxylic acid derivatives	15905.9	15235.4	18447.6
7.49_254.2479m/z	1-Dodecyl-2-Pyrrolidinone	C16H31NO	7.49422	-1.94272		Organoheterocyclic compounds	Pyrrolidines	N-alkylpyrrolidines	15864.3	11004.8	11309.6
1.21_74.0607m/z	1-Aminopropan-2-One	C3H7NO	1.20748	8.37695	C01888	Organic oxygen compounds	Organooxygen compounds	Carbonyl compounds	15425.6	16245.1	19436.2
5.12_208.0971m/z	Hydrastinine	C11H13NO3	5.12452	1.29968		Organoheterocyclic compounds	Tetrahydroisoquinolines		15231.3	17350.4	19340.1
3.96_117.0371m/z	2-Methylthiolan-3-One	C5H8OS	3.96457	2.08902		Organoheterocyclic compounds	Thiolanes		14904.7	16262.3	15479.5
4.90_219.1014m/z	1,2,4-Trimethoxynaphthalene	C13H14O3	4.90145	-0.251799		Benzenoids	Naphthalenes		14720.1	14892.2	5444.47
4.97_186.0914m/z	4-Hydroxyaminobiphenyl	C12H11NO	4.96597	-0.898132	C03622	Benzenoids	Benzene and substituted derivatives	Biphenyls and derivatives	14554.9	10658.9	16620
0.91_130.0864m/z	D-Pipecolic Acid	C6H11NO2	0.910283	-0.0992628		Organic acids and derivatives	Carboxylic acids and derivatives	Amino acids, peptides, and analogues	14484.9	15975.6	15281.6
4.65_163.0867m/z	5-Methoxy-6-Methylbenzimidazole	C9H10N2O	4.65363	0.0488969	C22451	Organoheterocyclic compounds	Benzimidazoles		14437	15742.2	15872.9
3.56_142.0500m/z	Sumiki's Acid	C6H6O4	3.56128	-3.14493	C20448	Organoheterocyclic compounds	Furans	Furoic acid and derivatives	14133.5	20905.9	18147.2
4.52_83.0497m/z	Pentenoic Acid	C5H8O2	4.52282	5.57055		Lipids and lipid-like molecules	Fatty Acyls	Fatty acids and conjugates	14079.5	16551	15791.5
2.67_133.0762m/z	6-Methylnicotinamide	C8H10N2O	2.67353	1.40009					13874.2	16071.6	13105.3
4.85_132.0808m/z	6-Methyl Indole	C9H9N	4.84598	-0.382442		Organoheterocyclic compounds	Indoles and derivatives	Indoles	13423.9	13631.4	11583
2.62_160.0606m/z	D-Lucosamic Acid	C6H13NO6	2.61732	0.706097	C03752	Organic acids and derivatives	Carboxylic acids and derivatives	Amino acids, peptides, and analogues	13343.3	12465.7	9146.24
5.85_136.0758m/z	Alpha-Toluimidic Acid	C8H9NO	5.85082	0.562696	C02505	Benzenoids	Benzene and substituted derivatives	Phenylacetamides	13314.2	16056.9	17036.3
7.12_178.0686m/z	Fema No. 4277	C10H15NO2S	7.12207	0.537748		Organoheterocyclic compounds	Azoles	Thiazoles	13196.4	9981.25	10948.4
2.86_277.1186m/z	O-Methoxyphenylacetyl Dehydroalanine	C12H13NO4	2.86298	-0.968534		Organic acids and derivatives	Carboxylic acids and derivatives	Amino acids, peptides, and analogues	12993.8	12371.6	16833.2
2.06_139.0390m/z	O-Methylkojic Acid	C7H8O4	2.0584	0.325792		Organoheterocyclic compounds	Pyrans	Pyranones and derivatives	12897.8	10976.9	6940.03
0.38_132.1021m/z	L-Isoleucine	C6H13NO2	0.37725	-0.347313	C00407	Organic acids and derivatives	Carboxylic acids and derivatives	Amino acids, peptides, and analogues	12889.1	14203.1	13972.2
0.97_136.0758m/z	N-Benzylformamide	C8H9NO	0.966967	0.573103	C15561	Benzenoids	Benzene and substituted derivatives		12702.1	12145.1	15480.8
5.19_163.1330m/z	Butadigol	C8H18O3	5.19025	-2.90296		Organic oxygen compounds	Organooxygen compounds	Ethers	12547.9	13723.2	16970.8
3.27_153.0767m/z	N-Acetylcytosine	C6H7N3O2	3.26888	-5.97841		Organic nitrogen compounds	Organonitrogen compounds	N-arylamides	12527.1	15787.2	13450.2
5.87_175.1483m/z	Ionene	C13H18	5.86962	0.0201942		Benzenoids	Tetralins		12249.9	13083.3	13929.6
5.17_248.1320m/z	Thioredoxins	C9H16N3O2S+	5.17137	7.88743	C05570	Organic acids and derivatives	Carboxylic acids and derivatives	Amino acids, peptides, and analogues	12142.6	20753.7	20390.4
1.00_173.0459m/z	Shikimic Acid	C7H10O5	1.00047	1.76665	C00493	Organic oxygen compounds	Organooxygen compounds	Alcohols and polyols	11979.4	34800.1	13574.2
4.21_191.1179m/z	5-Methoxytryptamine	C11H14N2O	4.20878	0.0915748	C05659	Organoheterocyclic compounds	Indoles and derivatives	Tryptamines and derivatives	11913.1	7881.75	13448
4.28_102.0917m/z	D-Prolinol	C5H11NO	4.2828	-0.632674		Organoheterocyclic compounds	Pyrrolidines		11802.5	9745.32	11288.8
0.60_115.0393m/z	Siphonodin		0.603933	0.463123					11708.5	11169.9	14666.2
2.91_114.0553m/z	Glutaramic Acid	C5H9NO3	2.90998	2.28323		Lipids and lipid-like molecules	Fatty Acyls	Fatty acids and conjugates	11696	11607.8	8764.79
3.86_133.0761m/z	(1h-Indole-5-Yl)-Amine	C8H8N2	3.86252	0.473166		Organoheterocyclic compounds	Indoles and derivatives	Indoles	11580.8	10892.5	10019.3
4.52_176.0932m/z	Glabrin	C7H13NO4	4.52282	8.42761		Organic acids and derivatives	Carboxylic acids and derivatives	Amino acids, peptides, and analogues	11356.3	12460.8	14154.3
5.01_105.0702m/z	Benzocyclobutane	C8H8	5.01167	-0.566328		Benzenoids			11296.9	8922.75	14346.8
0.27_178.0500m/z	ABOA	C9H7NO3	0.273783	0.776663					11230.9	12523.7	13526.9
1.07_191.0201m/z	Citric Acid	C6H8O7	1.07227	2.04985	C00158	Organic acids and derivatives	Carboxylic acids and derivatives	Tricarboxylic acids and derivatives	10848.8	66690.1	5496.14
3.79_159.0918m/z	1,5-Naphthalenediamine	C10H10N2	3.78675	0.714279	C19463	Benzenoids	Naphthalenes		10670.6	11854.4	12930.6
3.65_144.0656m/z	1,3,5-Benzenetriol	C6H6O3	3.64578	0.973216	C02183	Benzenoids	Phenols	Benzenetriols and derivatives	10624.7	13234.7	11400.8
3.80_144.0657m/z	Methyl L-Pyroglutamate	C6H9NO3	3.79623	-0.241116		Organic acids and derivatives	Carboxylic acids and derivatives	Amino acids, peptides, and analogues	10050.8	13672.9	9968.23
5.12_118.0654m/z	2-Phenylacetonitrile	C8H7N	5.11518	-0.176547	C16074	Benzenoids	Benzene and substituted derivatives	Benzyl cyanides	9926.16	10239.7	10217.8
1.00_133.0497m/z	2-C-Methyl-1,4-Erythrono-D-Lactone	C5H8O4	0.995183	0.934339		Organoheterocyclic compounds	Lactones	Gamma butyrolactones	9861.48	8828.14	10336
6.81_283.2634m/z	13-Hydroxystearic Acid	C18H36O3	6.81033	0.660573		Lipids and lipid-like molecules	Fatty Acyls	Fatty acids and conjugates	9791.93	319468	265707
0.81_87.0322n	3-Aminoacrylate	C3H5NO2	0.809633	1.52868		Organic acids and derivatives	Carboxylic acids and derivatives	Acrylic acids and derivatives	9721.01	49038.9	8740.77
0.93_117.1025m/z	Sec-Butylurea	C5H12N2O	0.929283	-3.37733		Organic acids and derivatives	Organic carbonic acids and derivatives	Ureas	9646.63	11885.3	13399.1
6.15_163.1482m/z	Geijeren	C12H18	6.1527	0.27566		Lipids and lipid-like molecules	Prenol lipids	Monoterpenoids	8724.51	8435.36	11429.8
5.43_91.0546m/z	5-Isopropyl-5h-Furan-2-One	C7H10O2	5.43375	3.32856		Organoheterocyclic compounds	Dihydrofurans	Furanones	8149.59	8263.36	7940.53
0.98_129.1024m/z	Isonipecotic Acid Amide	C6H12N2O	0.976317	-2.98728					7955.79	7991.33	10748.1
3.74_135.0918m/z	4-Acetyl-2-Picoline	C8H9NO	3.73967	-2.97538		Organic oxygen compounds	Organooxygen compounds	Carbonyl compounds	7903.9	8836.95	7682.05
0.90_94.9809m/z	Mesylic Acid	CH4O3S	0.896667	0.710167	C11145	Organic acids and derivatives	Organic sulfonic acids and derivatives	Organosulfonic acids and derivatives	7832.12	10155	9548.1
5.87_121.1014m/z	(e)-Oak lactone	C9H16O2	5.86962	1.58857					7831.95	7151.78	7666.27
4.78_160.1333m/z	Aminooctanoic Acid	C8H17NO2	4.78198	-0.873503		Organic acids and derivatives	Carboxylic acids and derivatives	Amino acids, peptides, and analogues	7732.95	11074.5	17067.1
4.77_170.1177m/z	Homoarecoline	C9H15NO2	4.77283	-0.251958		Alkaloids and derivatives			7583.67	8192.03	20512.1
6.47_80.0500m/z	2-Amino-4-Pentenoic Acid	C5H9NO2	6.46682	4.89989					7581.11	7691.64	7030.22
0.80_104.0354m/z	2-Oxazolidinone	C3H5NO2	0.801633	7.5467	C06695				7102.74	10537	4304.22
0.65_179.0473m/z	3-[(1e)-Buta-1,3-Dienyl]-5-Hydroxyisochromen-1-One	C13H10O3	0.6503	-8.81698		Phenylpropanoids and polyketides	Isocoumarins and derivatives		6724.67	11466.6	12503.6
7.45_336.3261m/z	Pipericine	C22H41NO	7.44647	0.155304		Lipids and lipid-like molecules	Fatty Acyls	Fatty amides	6430.67	586831	387208
1.06_78.9860m/z	Msa Acid	CH4O2S	1.0563	1.35337	C21398				6321.75	4674.79	3336.6
3.48_162.0343m/z	6-Hydroxy-2-Thiouracil	C4H4N2O2S	3.47643	7.51464					6252.26	8954.61	9077.7
4.92_220.1166m/z	Pantothenic Acid	C9H17NO5	4.92	-6.21671	C00864	Organic oxygen compounds	Organooxygen compounds	Alcohols and polyols	6159.63	13327.7	0
2.44_86.0606m/z	Methacrylic Acid Amide	C4H7NO	2.43962	6.0067		Organic acids and derivatives	Carboxylic acids and derivatives	Carboxylic acid derivatives	6142.95	6264.45	5924.39
1.74_122.0603m/z	Tox21_302119	C7H7NO	1.73527	2.13862		Organic oxygen compounds	Organooxygen compounds	Carbonyl compounds	6140.4	4106.19	6424.57
2.95_135.0555m/z	4ohphcon2	C7H8N2O2	2.94842	1.22359		Benzenoids	Benzene and substituted derivatives	Benzoic acids and derivatives	6125.85	6789.94	6073.58
6.21_114.0916m/z	Dmpo-Oh	C6H13NO2	6.20987	2.26678		Organoheterocyclic compounds	Pyrrolidines		5982.19	6638.1	5846.88
0.81_76.0399m/z	Aminoacetic Acid	C2H5NO2	0.8061	1.33283	C00037;C22407	Organic acids and derivatives	Carboxylic acids and derivatives	Amino acids, peptides, and analogues	5962.83	4249.13	4757.71
2.57_123.0919m/z	4-(Dimethylamino)Pyridine	C7H10N2	2.57028	1.88769		Organic nitrogen compounds	Organonitrogen compounds	Amines	5918.21	6706.74	5406.67
2.41_84.0449m/z	Azetidine Carboxylic Acid	C4H7NO2	2.41267	4.95272		Organoheterocyclic compounds	Azetidines	Azetidinecarboxylic acids or derivatives	5643.91	6851.36	5846.96
0.06_74.0606m/z	(2r)-2-Hydroxypropanal	C3H6O2	0.0560667	0.882377	C00937				5546.03	5517.45	5274.5
0.24_84.0449m/z	Acpc	C4H7NO2	0.235567	4.93376		Organic acids and derivatives	Carboxylic acids and derivatives	Amino acids, peptides, and analogues	5532.62	6173.82	6175.72
4.59_183.1017m/z	Otmcpa	C10H14O3	4.58813	2.08947	C07159				5293.9	5035.56	3060.08
1.08_85.0402m/z	Imidazolone	C3H4N2O	1.07817	6.6729	C06195	Organic acids and derivatives	Carboxylic acids and derivatives	Amino acids, peptides, and analogues	5256.62	4100.33	5334.87
0.83_146.0461m/z	Glutamic Acid	C5H9NO4	0.825583	1.455	C00025	Organic acids and derivatives	Carboxylic acids and derivatives	Amino acids, peptides, and analogues	4806.71	72126.3	7448.77
1.52_129.0547m/z	(Z,Z)-2-Hydroxyhexa-2,4-Dienoate	C6H7O3-	1.52285	-0.355757		Lipids and lipid-like molecules	Fatty Acyls	Fatty acids and conjugates	4761.53	4541.47	4567.6
0.98_72.0814m/z	2-Buten-1-Ol	C4H8O	0.976317	1.13268		Organic oxygen compounds	Organooxygen compounds	Alcohols and polyols	4549.13	3670.19	4712.49
2.64_106.0655m/z	Icofungipen	C7H11NO2	2.63597	2.44585		Organic acids and derivatives	Carboxylic acids and derivatives	Amino acids, peptides, and analogues	4476.16	6364.73	6129.97
3.17_114.0552m/z	5-Hydroxyproline	C5H9NO3	3.16517	2.12253					4134.7	4428.24	5684.89
3.50_86.0606m/z	Butanoic Acid, Lactam	C4H7NO	3.49525	6.08093	C11118	Organoheterocyclic compounds	Pyrrolidines	Pyrrolidones	3603.93	4192.81	4918.81
3.33_74.0606m/z	1-Aminocyclopropan-1-Ol	C3H7NO	3.32535	8.32072		Organic oxygen compounds	Organooxygen compounds	Alcohols and polyols	3413.31	3852.68	4312.05
0.28_114.0553m/z	Jatropham	C5H7NO2	0.283133	-0.31601					3117.87	3416.83	3694.84
7.61_127.0038m/z	5-Hydroxy Furoic Acid	C5H4O4	7.61497	-0.962623					3109.36	3003.93	2619.92
2.31_119.0606m/z	Indazole	C7H6N2	2.3096	1.70101		Organoheterocyclic compounds	Benzopyrazoles	Indazoles	2851.71	3171.16	3167.32
4.74_122.0602m/z	Benzoic Acid Amide	C7H7NO	4.7355	0.214614	C09815	Benzenoids	Benzene and substituted derivatives	Benzoic acids and derivatives	2140.15	10809	5809.61
6.78_381.1749m/z	Lys-Lys-OH	C17H26N4O6	6.78357	-7.92898					1558.34	335382	691910
0.88_135.0300m/z	Threonic Acid	C4H8O5	0.880883	0.993784	C21649	Organic oxygen compounds	Organooxygen compounds	Carbohydrates and carbohydrate conjugates	1333.85	14727.2	1170.94
0.80_131.0464m/z	Asparagine Acid	C4H8N2O3	0.801633	0.414507	C00152	Organic acids and derivatives	Carboxylic acids and derivatives	Amino acids, peptides, and analogues	830.989	83644.2	3677.31
6.14_358.2281m/z	Methyl Violet	C24H27N3	6.14333	1.04166		Benzenoids	Benzene and substituted derivatives	Diphenylmethanes	544.631	199142	0
4.24_367.1047m/z	3-Feruloylquinic Acid	C17H20O9	4.2407	3.47982	C02572	Organic oxygen compounds	Organooxygen compounds	Alcohols and polyols	0	148393	0
7.59_295.2650m/z	Phytomonic Acid	C19H36O2	7.59097	2.42528		Lipids and lipid-like molecules	Fatty Acyls	Fatty acids and conjugates	0	21624	20883.9
0.80_124.0075m/z	Aminoethylsulfonic Acid	C2H7NO3S	0.801633	0.853451	C00245	Organic acids and derivatives	Organic sulfonic acids and derivatives	Organosulfonic acids and derivatives	0	23711.6	2277.42
7.45_297.2807m/z	Pristanic Acid	C19H38O2	7.4465	2.05151		Lipids and lipid-like molecules	Prenol lipids	Diterpenoids	0	139731	121974
6.64_1004.7106m/z	Ps(24:1(15z)/20:1(11z))	C50H94NO10P	6.63857	6.80329		Lipids and lipid-like molecules	Glycerophospholipids	Glycerophosphoserines	0	8.28066e+06	8.99186e+06
6.55_1048.7364m/z	(Ile2,4)Lichenysin G15	C54H96N8O12	6.55248	-2.11653		Organic acids and derivatives	Peptidomimetics	Depsipeptides	0	3.78098e+06	3.79091e+06
7.09_520.4217m/z	(13z)-3-Hydroxyicos-13-Enoylcarnitine	C27H51NO5	7.09353	0.78313					0	242182	221646
6.40_846.6157m/z	Sm(D19:1/20:3(6,8,11)-Oh(5))	C44H83N2O7P	6.3998	7.21159		Lipids and lipid-like molecules	Sphingolipids	Phosphosphingolipids	0	2.51325e+06	2.47617e+06
7.10_325.3119m/z	Henicosanoic Acid	C21H42O2	7.10172	2.15058		Lipids and lipid-like molecules	Fatty Acyls	Fatty acids and conjugates	0	0	411858
5.89_454.2934m/z	Pc(13:0/0:0)	C21H44NO7P	5.88845	-3.88878		Lipids and lipid-like molecules	Glycerophospholipids	Glycerophosphocholines	0	91133.9	79842
6.94_325.3215m/z	Stearic Acid Amide	C18H37NO	6.9422	-2.20588	C13846	Organic acids and derivatives	Carboximidic acids and derivatives	Carboximidic acids	0	86751.5	49926.5
6.12_685.9636m/z	Surecn4875012	C20H20I2N2O5	6.12445	1.76039	C04418				0	549402	452440
1.14_173.0094m/z	Aconitic Acid	C6H6O6	1.13547	1.27582	C02341	Organic acids and derivatives	Carboxylic acids and derivatives	Tricarboxylic acids and derivatives	0	512608	3927.76
6.26_890.6419m/z	C24:1 Sulfatide	C48H91NO11S	6.25713	3.74902		Lipids and lipid-like molecules	Sphingolipids	Glycosphingolipids	0	1.88449e+06	1.78038e+06
0.81_145.0620m/z	Glutamide	C5H10N2O3	0.809633	0.996863	C00819	Organic acids and derivatives	Carboxylic acids and derivatives	Amino acids, peptides, and analogues	0	91897.4	2826.65
0.90_387.1152m/z	D-(+)-Trehalose	C12H22O11	0.90465	2.32942	C01083	Organic oxygen compounds	Organooxygen compounds	Carbohydrates and carbohydrate conjugates	0	120091	0
3.23_202.1208m/z	Ritalinic Acid	C13H17NO2	3.23135	-8.34154		Organic nitrogen compounds	Organonitrogen compounds	Amines	0	1462.76	3184.17
5.95_480.3087m/z	Lpe 18:1	C23H46NO7P	5.95458	-0.0212618		Lipids and lipid-like molecules	Glycerophospholipids	Glycerophosphoethanolamines	0	34244.6	43012.7
